# Supplementary material for: Impact of temperature-dependent phage expression on Pseudomonas aeruginosa biofilm formation
Source: NPJ Biofilms Microbiomes. 2021 Mar 16;7:22. doi: 10.1038/s41522-021-00194-8 (PMC7966754; doi:10.1038/s41522-021-00194-8)
Supplement: Supplementary file 2 — Supplementary Data 1 [file 41522_2021_194_MOESM2_ESM.xlsx]

## Sheet: Sheet1
Gene ID	Annotation	log2 expression change (37 versus 23)
PA14_01290	cytochrome c oxidase subunit II	2.2338
PA14_04530	hypothetical protein	-2.54432		red: gene expression is upregulated at 37°C when compared to 23°C in planktonic growth state
PA14_04650	protease PfpI	-2.07508		green: gene expression is downregulated at 37°C when compared to 23°C in planktonic growth state
PA14_06170	transmembrane sensor	3.02975
PA14_06180	RNA polymerase sigma factor	2.84609
PA14_08020	bacteriophage protein	-3.01792
PA14_08120	tail length determinator protein	-2.24286
PA14_08150	phage late control gene D protein	-2.17477
PA14_08190	hypothetical protein	-2.6845
PA14_08240	hypothetical protein	-2.69497
PA14_08250	hypothetical protein	-2.50489
PA14_08270	hypothetical protein	-2.53119
PA14_08280	bacteriophage protein	-2.1822
PA14_08300	phage-related protein, tail component	-2.21818
PA14_09240	pyochelin biosynthesis protein PchD	3.1867
PA14_09340	Fe(III)-pyochelin outer membrane receptor	2.40642
PA14_09350	hypothetical protein	2.3443
PA14_09370	hypothetical protein	2.16993
PA14_15360	hypothetical protein	3.16632
PA14_18320	hypothetical protein	-2.14684
PA14_19970	hypothetical protein	2.8679
PA14_20920	hypothetical protein	-2.19265
PA14_20940	acyl carrier protein	-2.80735
PA14_21460	hypothetical protein	-2.23704
PA14_22400	hypothetical protein	-2.58496
PA14_25140	hypothetical protein	2.10533
PA14_26980	hypothetical protein	2.40808
PA14_28490	hypothetical protein	-2.12858
PA14_32710	ECF subfamily RNA polymerase sigma-70 factor	2.44626
PA14_32720	transmembrane sensor	2.86507
PA14_33250	hypothetical protein	3.35755
PA14_33520	thioesterase	3.28951
PA14_33590	hypothetical protein	2.14684
PA14_33810	L-ornithine N5-oxygenase	2.46632
PA14_34610	hypothetical protein	-2.16993
PA14_35160	hypothetical protein	2.08092
PA14_37290	hypothetical protein	2.07325
PA14_38220	hypothetical protein	2.77761
PA14_40010	hypothetical protein	-2.03242
PA14_40040	hypothetical protein	-2.58496
PA14_42890	serine/threonine phosphoprotein phosphatase Stp1	-2
PA14_46610	hypothetical protein	2.18587
PA14_46620	pyridine nucleotide-disulfide oxidoreductase	3.77761
PA14_47390	transmembrane sensor	3.90689
PA14_47400	RNA polymerase ECF-subfamily sigma-70 factor	3.53916
PA14_50500	hypothetical protein	-2.42045
PA14_52080	hypothetical protein	-2.26777
PA14_52250	two-component response regulator	2.31159
PA14_52430	hypothetical protein	-2.77259
PA14_52440	hypothetical protein	-2.04629
PA14_52465	hypothetical protein	-2.94753
PA14_52480	hypothetical protein	-2.65208
PA14_53680	hypothetical protein	-2.85798
PA14_55580	heme oxygenase	3.72583
PA14_57990	hypothetical protein	2.27009
PA14_58010	hypothetical protein	3
PA14_58580	hydroxylase	2.74416
PA14_58820	hypothetical protein	-2.26303
PA14_62290	ABC transporter permease	2.14684
PA14_62330	hemin degrading factor	3.15381
PA14_63120	hypothetical protein	-2.20163
PA14_64700	RNA polymerase sigma factor	4.48543
PA14_67700	hypothetical protein	-2.07039
PA14_70640	rubredoxin 1	-2.22239
PA14_71350	hypothetical protein	-2
PA14_71370	hypothetical protein	-2.05063
