# Supplementary material for: Impact of temperature-dependent phage expression on Pseudomonas aeruginosa biofilm formation
Source: NPJ Biofilms Microbiomes. 2021 Mar 16;7:22. doi: 10.1038/s41522-021-00194-8 (PMC7966754; doi:10.1038/s41522-021-00194-8)
Supplement: Supplementary file 3 — Supplementary Data 2 [file 41522_2021_194_MOESM3_ESM.xlsx]

## Sheet: Sheet1
Gene ID	Annotation	log2 expression change
PA14_00280	coproporphyrinogen III oxidase	-2.01381		red: gene expression is upregulated in biofilm growth state when compared to planktonic growth state at 23°C
PA14_00340	sulfate transporter	-2.05063		green: gene expression is downregulated in biofilm growth state when compared to planktonic growth state at 23°C
PA14_00570	lipoprotein	-2
PA14_00580	lipoprotein	-2.1375
PA14_00590	lipoprotein	-2.25376
PA14_01240	carbonic anhydrase	2.54414
PA14_01470	transcriptional regulator	-3.56478
PA14_01480	hypothetical protein	-2.39232
PA14_01610	hypothetical protein	-2.3468
PA14_01620	beta alanine--pyruvate transaminase	-2.85677
PA14_01730	hypothetical protein	-3.50603
PA14_02510	transport protein ExbD	-2.22948
PA14_02530	hypothetical protein	-4.23991
PA14_02760	CoA transferase, subunit A	3.6386
PA14_02770	CoA transferase subunit B	2.72247
PA14_03590	hypothetical protein	-2.58496
PA14_03855	periplasmic polyamine binding protein	-3.51785
PA14_04060	hypothetical protein	-3.54432
PA14_04100	hypothetical protein	2.4177
PA14_05060	hypothetical protein	-2.07074
PA14_05250	dihydroorotase	-2.48543
PA14_05270	bifunctional pyrimidine regulatory protein PyrR/uracil phosphoribosyltransferase	-2.56071
PA14_05360	twitching motility protein PilJ	-2.03201
PA14_06270	hydrolase	-2.974
PA14_06650	c-type cytochrome	-3.36923
PA14_06660	uroporphyrin-III c-methyltransferase	-4.90689
PA14_06670	heme d1 biosynthesis protein NirJ	-3.10434
PA14_06680	hypothetical protein	-3
PA14_06690	transcriptional regulator	-4.80735
PA14_06710	transcriptional regulator	-3.60881
PA14_06720	heme d1 biosynthesis protein NirF	-3.88264
PA14_06730	c-type cytochrome	-4.35755
PA14_06740	cytochrome c-551	-3.30743
PA14_06750	nitrite reductase	-3.28204
PA14_06830	nitric-oxide reductase subunit B	-3.20945
PA14_06880	LysR family transcriptional regulator	-2.3599
PA14_06930	glutamine amidotransferase	-2.70895
PA14_07330	hypothetical protein	2.71672
PA14_07780	hypothetical protein	-2.64909
PA14_08420	HIT family protein	2.44294
PA14_09540	hypothetical protein	2.20701
PA14_10330	outer membrane protein	2.34104
PA14_10340	toxin transporter	2.07039
PA14_10350	secretion protein	2.57032
PA14_10360	hypothetical protein	2.67198
PA14_10370	hypothetical protein	2.38565
PA14_11010	hypothetical protein	2.34915
PA14_11270	outer membrane protein OprG precursor	-2.01542
PA14_12450	acyl-CoA dehydrogenase	-2.35364
PA14_12470	hypothetical protein	-2.47393
PA14_13090	acyl-CoA thiolase	-2.01057
PA14_13110	long-chain-fatty-acid--CoA ligase	2.27302
PA14_13140	hypothetical protein	2.56343
PA14_13280	molybdenum cofactor biosynthetic protein A1	-2.58496
PA14_13290	protease	-3.4185
PA14_13300	hypothetical protein	-4.03562
PA14_13320	hypothetical protein	-2.75899
PA14_13720	hypothetical protein	-4.51096
PA14_13740	two-component sensor NarX	-2.33442
PA14_15530	entry/exclusion protein TrbK	-2.9386
PA14_15910	hypothetical protein	-2.40439
PA14_16250	elastase LasB	3.69531
PA14_16980	hypothetical protein	-2.23799
PA14_16990	hypothetical protein	-3.17167
PA14_17280	hypothetical protein	-2.33703
PA14_17570	hypothetical protein	-2.52356
PA14_17580	hypothetical protein	-3.18345
PA14_18060	hypothetical protein	-2.40599
PA14_18780	RND efflux transporter	-3.34577
PA14_18790	outer membrane efflux protein	-3.85798
PA14_18820	hypothetical protein	-2.73697
PA14_19380	transcriptional regulator	-2.93345
PA14_19640	short chain dehydrogenase	2.19951
PA14_19690	hypothetical protein	-2.2854
PA14_19910	pyruvate dehydrogenase E1 component, beta chain	-2.42786
PA14_19930	hypothetical protein	-2.23266
PA14_20150	NosL protein	-3.02975
PA14_20190	copper ABC transporter periplasmic substrate-binding protein	-2.96347
PA14_20250	hypothetical protein	-2.58496
PA14_21280	hypothetical protein	-2.43296
PA14_21640	short chain dehydrogenase	-3.32193
PA14_22190	hypothetical protein	2.32193
PA14_22740	hypothetical protein	-3.08443
PA14_23580	Glu tRNA	2.34239
PA14_23980	secretion protein XcpP	2.16942
PA14_25030	hypothetical protein	-3
PA14_26870	hypothetical protein	-3.32193
PA14_27270	hypothetical protein	-3.35755
PA14_28500	hypothetical protein	-3.09097
PA14_28960	hypothetical protein	2.19068
PA14_29420	hypothetical protein	2.8625
PA14_29760	chemotaxis transducer	-2.0156
PA14_30030	hypothetical protein	-2.12928
PA14_30050	isocitrate lyase	-2.56343
PA14_30100	hypothetical protein	-2.77372
PA14_30620	AraC family transcriptional regulator	2.1112
PA14_31290	PA-I galactophilic lectin	4.02748
PA14_31330	EAL domain-containing protein	-2.72247
PA14_32190	transcriptional regulator	2.35869
PA14_32220	muconate cycloisomerase I	3.43741
PA14_32240	catechol 1,2-dioxygenase	3.7425
PA14_32310	hypothetical protein	-2.59432
PA14_32340	deaminase	-2.80735
PA14_32470	hypothetical protein	-2.56478
PA14_32480	hypothetical protein	-2.42344
PA14_32570	two-component sensor	-2.34395
PA14_32580	two-component response regulator	-2.25376
PA14_32770	hypothetical protein	2.01707
PA14_32780	hypothetical protein	-2.03953
PA14_33290	hypothetical protein	2.07039
PA14_34600	glyceraldehyde-3-phosphate dehydrogenase	-2
PA14_34870	chitinase	2.25023
PA14_35020	hypothetical protein	-2
PA14_35360	hypothetical protein	-2.24793
PA14_36320	hydrogen cyanide synthase HcnB	-2.09311
PA14_36450	hypothetical protein	-2.23208
PA14_36860	hypothetical protein	2.2076
PA14_36930	hypothetical protein	-3.45943
PA14_37040	chaperone CupA2	-4.39232
PA14_37090	aldehyde dehydrogenase	-3.36923
PA14_37210	hypothetical protein	2.57719
PA14_37670	hypothetical protein	2.10196
PA14_37690	sensory box protein	2.05063
PA14_37780	hypothetical protein	2.15003
PA14_37940	DNA-binding transcriptional regulator CynR	-2.16993
PA14_38270	hypothetical protein	2.0101
PA14_39270	hypothetical protein	2.01792
PA14_39330	ribose transporter	-2.21299
PA14_39690	anaerobic ribonucleoside triphosphate reductase	-3.1375
PA14_39700	hypothetical protein	-2.38333
PA14_39710	radical SAM protein	-2.65208
PA14_39980	transcriptional regulator	2.28758
PA14_40290	LasA protease	3.00701
PA14_40560	hypothetical protein	2.49006
PA14_40820	hydrolase	-2.92459
PA14_40830	oxidoreductase	-2.9874
PA14_40850	hypothetical protein	2.01067
PA14_41200	Asp tRNA	2.50304
PA14_41500	lyase	2.69302
PA14_41960	hypothetical protein	-2.03562
PA14_42200	hypothetical protein	2.22651
PA14_42770	hypothetical protein	-2.64909
PA14_42860	hypothetical protein	-3.58327
PA14_43710	methyl-accepting chemotaxis transducer	-2.39232
PA14_43730	hypothetical protein	2.27085
PA14_43760	hypothetical protein	-3.63904
PA14_44140	hypothetical protein	2.20406
PA14_44300	aerotaxis receptor Aer	-2.33802
PA14_44340	cbb3-type cytochrome c oxidase subunit I	-2.4021
PA14_44350	cbb3-type cytochrome c oxidase subunit II	-3.45346
PA14_44360	cytochrome c oxidase, cbb3-type subunit III	-3.40893
PA14_44470	coproporphyrinogen III oxidase	-2.44057
PA14_44510	hypothetical protein	-2.09954
PA14_44830	hypothetical protein	-2.50901
PA14_44840	hypothetical protein	-3.152
PA14_44850	allantoicase	-2.20811
PA14_46120	hypothetical protein	-2.58496
PA14_46160	hypothetical protein	-2.16749
PA14_46460	hypothetical protein	2.32673
PA14_47600	acyl-CoA dehydrogenase	-3.56478
PA14_49040	hypothetical protein	2.078
PA14_49300	lipoxygenase	2.46877
PA14_49750	MFS family transporter	2.5325
PA14_51570	hypothetical protein	-2.05889
PA14_52910	hypothetical protein	-3.05889
PA14_53250	chitin-binding protein CbpD	2.25584
PA14_53450	hypothetical protein	-2.66928
PA14_53720	transcriptional regulator	-2.23704
PA14_53750	hypothetical protein	-2.45943
PA14_53770	hypothetical protein	-2.34792
PA14_54730	hypothetical protein	-2.71621
PA14_54740	hypothetical protein	-3.14886
PA14_55100	hypothetical protein	-2.66297
PA14_55530	type II secretion system protein	-2.16993
PA14_55760	hypothetical protein	2.16559
PA14_55790	hypothetical protein	2.14439
PA14_55810	two-component response regulator	2.51687
PA14_55940	hypothetical protein	3.30666
PA14_56070	transcriptional regulator MvaT, P16 subunit	2.00672
PA14_56160	hypothetical protein	-2
PA14_56250	enoyl-CoA hydratase/isomerase	-2
PA14_56480	hydrolase	-2.18982
PA14_56540	hypothetical protein	-2.0603
PA14_56560	hypothetical protein	-3.05063
PA14_56640	MFS transporter	-3.35755
PA14_56660	xenobiotic reductase	-2.654
PA14_56740	chromosome replication initiation inhibitor protein	-2.81876
PA14_56970	hypothetical protein	-2.37851
PA14_58390	ABC transporter substrate-binding protein	2.23208
PA14_58500	hypothetical protein	-3.51602
PA14_59770	two component response regulator	-2.18442
PA14_59780	kinase sensor protein	-2.13153
PA14_59790	two component response regulator	-2.30079
PA14_60700	cytochrome c551 peroxidase	-3.0806
PA14_60850	multidrug efflux RND membrane fusion protein	-4.39232
PA14_61110	hypothetical protein	-2.38042
PA14_61120	hypothetical protein	-2.2854
PA14_61140	hypothetical protein	-2.87447
PA14_61150	oxidoreductase	-3.36075
PA14_62250	hypothetical protein	2.73543
PA14_63100	ferredoxin	-2.11548
PA14_63230	hypothetical protein	-2
PA14_63800	Mg(2+) transport ATPase, P-type 2	2.08153
PA14_64050	two-component response regulator	-3.13493
PA14_64610	hypothetical protein	-2.62449
PA14_64620	oxidoreductase	-3.71621
PA14_64940	hypothetical protein	-2.75568
PA14_64990	hypothetical protein	-2.47805
PA14_66050	acyl-CoA dehydrogenase	-2.64386
PA14_66490	LysR family transcriptional regulator	-2.58496
PA14_66520	short chain dehydrogenase	-3.11548
PA14_66530	transcriptional regulator	-2.26303
PA14_66760	hypothetical protein	-2.08746
PA14_66840	poly(3-hydroxyalkanoic acid) synthase 2	2.26589
PA14_67010	chemotaxis transducer	-2.16993
PA14_67130	ABC transporter substrate-binding protein	-2
PA14_67540	hypothetical protein	-2.75489
PA14_68460	hypothetical protein	-2.38827
PA14_68570	hypothetical protein	2.01668
PA14_68780	phosphate transporter	-3.15528
PA14_68800	hypothetical protein	-2.1818
PA14_68930	permease	2.80735
PA14_69600	hypothetical protein	2.18832
PA14_69770	hypothetical protein	2.09894
PA14_69925	pyruvate dehydrogenase (cytochrome)	-2.03562
PA14_70350	hypothetical protein	2.16993
PA14_70740	hypothetical protein	2.13516
PA14_70760	two-component sensor PhoR	2.66838
PA14_70810	phosphate transporter ATP-binding protein	2.08746
PA14_70830	phosphate ABC transporter permease	2.29768
PA14_70850	membrane protein component of ABC phosphate transporter	2.77761
PA14_70940	choline dehydrogenase	-2.51156
PA14_70970	transcriptional regulator BetI	-2.60422
PA14_71380	hypothetical protein	-2.5025
PA14_71820	peptidase	-3.20387
PA14_72170	citrate transporter	-2.32193
PA14_72200	peptide chain release factor-like protein	-2.16993
PA14_72210	hypothetical protein	-2.20163
PA14_72250	metalloprotease	-2.24135
PA14_72260	hypothetical protein	-2.82999
PA14_72500	hypothetical protein	-3.36388
PA14_73190	GlmR transcriptional regulator	2.12928
