# Supplementary material for: Impact of temperature-dependent phage expression on Pseudomonas aeruginosa biofilm formation
Source: NPJ Biofilms Microbiomes. 2021 Mar 16;7:22. doi: 10.1038/s41522-021-00194-8 (PMC7966754; doi:10.1038/s41522-021-00194-8)
Supplement: Supplementary file 4 — Supplementary Data 3 [file 41522_2021_194_MOESM4_ESM.xlsx]

## Sheet: Sheet1
Gene ID	Annotation	log2 expression change
PA14_00150	hypothetical protein	2.05889		red: gene expression is upregulated in biofilm growth state when compared to planktonic growth state at 37°C
PA14_00480	hypothetical protein	2.43502		green: gene expression is downregulated in biofilm growth state when compared to planktonic growth state at 37°C
PA14_01500	transcriptional regulator	-2.48352
PA14_01640	LysR family transcriptional regulator	-2.16993
PA14_02090	TetR family transcriptional regulator	2.18763
PA14_02460	NAD(P) transhydrogenase subunit alpha part 2	-2.08746
PA14_03310	hypothetical protein	2.24345
PA14_03710	hypothetical protein	2.50696
PA14_04750	ferredoxin (4Fe-4S)	2.06257
PA14_05770	phenylhydantoinase	2.01057
PA14_05880	membrane-bound protease	-2.15987
PA14_06010	hypothetical protein	-3.14658
PA14_06600	acyl-CoA dehydrogenase	-2.31523
PA14_06640	acyl-CoA dehydrogenase	-2.19068
PA14_06980	hypothetical protein	-2.06711
PA14_07110	ArsR family transcriptional regulator	-2.17991
PA14_08390	S-adenosylmethionine decarboxylase	2.89843
PA14_08570	16S ribosomal RNA	-3.48084
PA14_08600	23S ribosomal RNA	-3.79192
PA14_08790	30S ribosomal protein S12	2.28079
PA14_09410	pyrodoxamine 5'-phosphate oxidase	-3.32193
PA14_09460	phenazine biosynthesis protein PhzC	-2.42146
PA14_09470	phenazine biosynthesis protein	2.41504
PA14_09580	hypothetical protein	-3.24207
PA14_09680	two-component sensor	-3.49399
PA14_09690	two-component response regulator	-2.28011
PA14_09780	hypothetical protein	-2.28204
PA14_09790	transcriptional regulator	-2.54057
PA14_09940	protease	2.72935
PA14_11330	hypothetical protein	-2.32193
PA14_11340	thioredoxin	-2.08906
PA14_11480	hypothetical protein	-2.47644
PA14_12180	hypothetical protein	2.39689
PA14_12740	hypothetical protein	-2.77444
PA14_12990	choline transporter	-2.1375
PA14_13050	hypothetical protein	2.74738
PA14_13450	transmembrane sensor	-2.54432
PA14_13990	amino acid ABC transporter	-2.57808
PA14_14310	transcriptional regulator	2.37773
PA14_14560	hypothetical protein	2.52166
PA14_15490	hypothetical protein	2.27085
PA14_16660	metal-transporting P-type ATPase	-2.13856
PA14_17150	outer membrane antigen	2.02096
PA14_17490	ferredoxin I	2.46632
PA14_18040	hypothetical protein	-2.32623
PA14_18720	OmpA family membrane protein	-2.03122
PA14_19120	transcriptional regulator RhlR	2.65474
PA14_19490	antioxidant protein	2.14136
PA14_19680	hypothetical protein	-2.70044
PA14_20330	phosphonate ABC transporter permease	4.01792
PA14_20470	hypothetical protein	2.79796
PA14_21030	ATP-dependent Clp protease proteolytic subunit	2.18763
PA14_21520	hypothetical protein	-2.54649
PA14_21670	hypothetical protein	2.37504
PA14_21800	Val tRNA	2.75377
PA14_21810	Asp tRNA	3.01024
PA14_22010	cell division topological specificity factor MinE	2.46287
PA14_22180	hypothetical protein	2.00765
PA14_22220	hypothetical protein	3.32193
PA14_22230	hypothetical protein	2.75899
PA14_22270	recombinase	2
PA14_22470	LysR family transcriptional regulator	-2.29956
PA14_23370	UDP-N-acetylglucosamine 2-epimerase	3.17856
PA14_23420	zinc-binding dehydrogenase	2.84194
PA14_23440	group 1 glycosyl transferase	3.17932
PA14_23450	NAD dependent epimerase/dehydratase	2.35628
PA14_23570	Ala tRNA	2.03726
PA14_23690	secreted protein	-3.09954
PA14_25630	50S ribosomal protein L32	3.02501
PA14_26300	hypothetical protein	-2.07039
PA14_26990	hypothetical protein	-2.1635
PA14_27210	elongation factor P	2.16959
PA14_28220	hypothetical protein	2.14684
PA14_28680	50S ribosomal protein L20	2.04725
PA14_29590	transcriptional regulator	2.46594
PA14_30210	ATP-dependent Clp protease adaptor protein ClpS	2.20637
PA14_30570	periplasmic spermidine/putrescine-binding protein	2.19173
PA14_31780	LysR family transcriptional regulator	-2.79141
PA14_32985	glycine cleavage system protein H	2.11451
PA14_36650	hypothetical protein	2.20387
PA14_36920	hypothetical protein	4.04439
PA14_38170	hypothetical protein	2.05585
PA14_42410	hypothetical protein	-2.8413
PA14_42880	serine-threonine kinase Stk1	-2.02385
PA14_43840	hypothetical protein	-2.77173
PA14_44620	hypothetical protein	2.09565
PA14_45010	hydroxypyruvate isomerase	-2.47805
PA14_46490	3-oxoacyl-ACP synthase	-2.22239
PA14_49470	ribonucleotide-diphosphate reductase subunit beta	2.00562
PA14_50930	hypothetical protein	-2.36632
PA14_50950	hypothetical protein	3.03148
PA14_51020	hypothetical protein	-2.67587
PA14_51620	transposase	2.10236
PA14_52070	transcriptional regulator	-2.14684
PA14_52110	hypothetical protein	-2.06088
PA14_52570	carbon storage regulator	2.66703
PA14_53610	hypothetical protein	3.00782
PA14_54210	ATP-dependent protease	-2.59538
PA14_54220	inhibitor of cysteine peptidase	-2.2854
PA14_54830	transferase	3.4667
PA14_54850	hypothetical protein	2.17567
PA14_55631	23S ribosomal RNA	-3.77843
PA14_56670	hypothetical protein	-3.04264
PA14_56910	hypothetical protein	2.12041
PA14_57010	chaperonin GroEL	-2.36884
PA14_57030	FxsA protein	-3.2935
PA14_57650	hypothetical protein	2.18488
PA14_58070	hypothetical protein	-2.00817
PA14_58080	hypothetical protein	-2.56359
PA14_58630	ornithine decarboxylase	2.3079
PA14_58730	type IV pilin structural subunit	2.83174
PA14_59170	hypothetical protein	2.26303
PA14_59190	hypothetical protein	2.31
PA14_59360	type IV B pilus protein	-2.22005
PA14_59550	hypothetical protein	3.03481
PA14_59830	helicase	2.02106
PA14_59840	hypothetical protein	3.26031
PA14_60040	hypothetical protein	2.14048
PA14_60290	type 4 fimbrial biogenesis protein PilW	2.15634
PA14_60320	type 4 fimbrial biogenesis protein PilE	2.46723
PA14_60450	50S ribosomal protein L27	2.04596
PA14_60620	Arg tRNA	-2.23199
PA14_61320	hypothetical protein	-2.80735
PA14_61650	Lipid A 3-O-deacylase	2.30812
PA14_61670	molybdopterin biosynthesis protein MoeB	-2.10692
PA14_62060	23S ribosomal RNA	-3.78463
PA14_62090	16S ribosomal RNA	-3.48677
PA14_62300	hypothetical protein	-2.38143
PA14_62960	chaperone protein DnaJ	-2.6105
PA14_62990	heat shock protein GrpE	-2.80158
PA14_63220	hypothetical protein	2.46744
PA14_65160	hypothetical protein	-2.08049
PA14_65390	hypothetical protein	-2.12776
PA14_66060	bifunctional heptose 7-phosphate kinase/heptose 1-phosphate adenyltransferase	-2.0268
PA14_66770	ATP-dependent protease peptidase subunit	-2.95318
PA14_66790	ATP-dependent protease ATP-binding subunit HslU	-2.90913
PA14_67170	LysR family transcriptional regulator	-2.24393
PA14_69630	nucleoside diphosphate kinase regulator	2.11318
PA14_69640	frataxin-like protein	-2.44241
PA14_70180	50S ribosomal protein L33	2.21181
PA14_70190	50S ribosomal protein L28	2.13252
PA14_70230	DNA repair protein RadC	-2.07325
PA14_70880	23S ribosomal RNA	-3.79172
PA14_70910	16S ribosomal RNA	-3.48084
PA14_72080	hypothetical protein	2.21299
PA14_73320	F0F1 ATP synthase subunit I	2.06146
