# Supplementary material for: Impact of temperature-dependent phage expression on Pseudomonas aeruginosa biofilm formation
Source: NPJ Biofilms Microbiomes. 2021 Mar 16;7:22. doi: 10.1038/s41522-021-00194-8 (PMC7966754; doi:10.1038/s41522-021-00194-8)
Supplement: Supplementary file 5 — Supplementary Data 4 [file 41522_2021_194_MOESM5_ESM.xlsx]

## Sheet: Temp vs growth effect
Gene ID	Annotation	log2 expression change P(37 vs 23)	log2 expression change B(37 vs 23)
PA14_03240	secreted protein Hcp	-3.23983	-4.51457			red: gene expression is upregulated at 37°C when compared to 23°C in both planktonic and biofilm growth state
PA14_08010	hypothetical protein	-3.04439	-2.9349			green: gene expression is downregulated at 37°C when compared to 23°C in both planktonic and biofilm growth state
PA14_08030	phage baseplate assembly protein	-2.71149	-2.83757
PA14_08040	phage tail protein	-2.75576	-2.40972
PA14_08180	hypothetical protein	-2.10434	-2.19794
PA14_08260	minor tail protein L	-2.32599	-2.07708
PA14_08690	Trp tRNA	2.25217	3.29309
PA14_09230	pyochelin biosynthetic protein PchC	3.1062	2.10852
PA14_20570	chaperone	-2.2115	-2.23704
PA14_21450	hypothetical protein	-2.42146	-3.16993
PA14_21570	hypothetical protein	-2.15056	-2.22239
PA14_22110	hypothetical protein	2.72247	2.83007
PA14_26340	hypothetical protein	-2.06413	-6.14975
PA14_30720	Cys tRNA	2.63766	3.56568
PA14_31350	hypothetical protein	2.92923	2.05954
PA14_31960	two-component response regulator	2.42761	2.05311
PA14_33260	extracytoplasmic-function sigma-70 factor	3.7866	2.47805
PA14_40030	hypothetical protein	-2.85415	-4.52982
PA14_42390	transcriptional regulator ExsA	2.21791	2.39593
PA14_43030	hypothetical protein	-2.04731	-2.46815
PA14_43040	hypothetical protein	-2.02466	-2.67713
PA14_44890	secreted protein Hcp	-3.16644	-4.25739
PA14_45100	hypothetical protein	2.17425	3.0163
PA14_49510	immunity protein S3I structureal gene	2.35755	2.12832
PA14_52500	hypothetical protein	-2.77138	-2.7855
PA14_53290	thioredoxin reductase 2	2.91059	2.22563
PA14_54870	hypothetical protein	3.12433	3.35221
PA14_57820	hypothetical protein	2.05377	2.58468
PA14_58000	superoxide dismutase	3.57447	2.31034
PA14_58030	fumarate hydratase	3.26167	2.07635
PA14_58040	hypothetical protein	5.48727	3.85133
PA14_59230	colicin immunity protein	2.18094	3.14684
PA14_60480	hypothetical protein	3.62449	2.77259
PA14_62790	Met tRNA	2.97948	2.16212
PA14_69560	secreted protein Hcp	-3.22134	-3.21917
