# Supplementary material for: Impact of temperature-dependent phage expression on Pseudomonas aeruginosa biofilm formation
Source: NPJ Biofilms Microbiomes. 2021 Mar 16;7:22. doi: 10.1038/s41522-021-00194-8 (PMC7966754; doi:10.1038/s41522-021-00194-8)
Supplement: Supplementary file 6 — Supplementary Data 5 [file 41522_2021_194_MOESM6_ESM.xlsx]

## Sheet: Sheet1
Gene ID	Annotation	log2 expression change 23(B vs P)	log2 expression change 37(B vs P)
PA14_01660	guanine deaminase	-2.36257	-2.38082		red: gene expression is upregulated in biofilm growth state when compared to planktonic growth state at 23°C
PA14_01720	alkyl hydroperoxide reductase	-2.11839	-4.49185		green: gene expression is downregulated in biofilm growth state when compared to planktonic growth state at 37°C
PA14_06000	ClpA/B protease ATP binding subunit	-2.35962	-2.37346
PA14_06890	hypothetical protein	-4.44931	-2.99247
PA14_07070	hypothetical protein	-4.23362	-3.02237
PA14_07370	hypothetical protein	2.11847	3.25806
PA14_07790	nucleotidyl transferase	-2.9542	-2.35755
PA14_07860	ABC transporter ATP-binding protein	2.80735	2.73941
PA14_09400	hypothetical protein	-3.12928	-2.37126
PA14_09570	LysR family transcriptional regulator	-2.05889	-2.89812
PA14_09810	hypothetical protein	-3.65344	-3.80735
PA14_10380	hypothetical protein	5.65633	4.1358
PA14_10400	hypothetical protein	4.9542	3.07195
PA14_12440	AcrR family transcriptional regulator	-2.03317	-2.08746
PA14_13170	metal transporting P-type ATPase	-5.75489	-6.21518
PA14_13210	hypothetical protein	3.10692	2.30039
PA14_13730	transcriptional regulator NarL	-4.03521	-3.37954
PA14_14360	sodium:sulfate symporter	-3.61667	-3.33985
PA14_14660	hypothetical protein	-2.26554	-2.00858
PA14_15670	metallo-oxidoreductase	-2.26946	-2.06496
PA14_16140	hypothetical protein	-2.68257	-2.28996
PA14_16150	hypothetical protein	-2.68382	-2.73272
PA14_18070	periplasmic metal-binding protein	-6.05335	-6.77712
PA14_18080	TetR family transcriptional regulator	-4.14754	-4.69288
PA14_18090	major facilitator subfamily transporter protein	-3.53182	-2.2783
PA14_18100	hypothetical protein	-2.64405	-2.49394
PA14_18180	hypothetical protein	-2.32193	-2.29624
PA14_18760	RND efflux membrane fusion protein	-4.82927	-4.73335
PA14_18810	hypothetical protein	-2.25987	-3.3322
PA14_18870	hypothetical protein	2.701	2.31176
PA14_19390	hypothetical protein	-2.07039	-2.52838
PA14_19480	hypothetical protein	2.70426	2.94096
PA14_19900	pyruvate dehydrogenase E1 component subunit alpha	-3.02385	-2.1375
PA14_19920	branched-chain alpha-keto acid dehydrogenase subunit E2	-2.39232	-2.25239
PA14_19940	hypothetical protein	-2.974	-2.47917
PA14_20300	ABC phosphonate transporter ATP-binding protein	3.43296	2.25239
PA14_20480	hypothetical protein	2.3287	4.20076
PA14_21220	hypothetical protein	-2.51886	-2.73317
PA14_21440	HIT family protein	2.90472	2.81653
PA14_21630	hypothetical protein	-3.12928	-2.12102
PA14_21760	cold acclimation protein B	2.20273	3.11247
PA14_22340	hypothetical protein	2.42824	3.92559
PA14_22570	CsaA protein	2.39232	2.08283
PA14_22980	sugar ABC transporter substrate-binding protein	2.75651	2.00891
PA14_23430	heparinase	2.07039	2.66838
PA14_24650	ribosome modulation factor	4.56951	4.40265
PA14_24790	outer membrane porin	2.20163	2.81762
PA14_25670	acyl carrier protein	2.38929	3.5814
PA14_27000	chemotaxis transducer	-3.19696	-2.77331
PA14_27530	MarR family transcriptional regulator	-2.34104	-4.75489
PA14_27710	hypothetical protein	2.08529	2.29921
PA14_28050	chemotaxis transducer	-2.17212	-2.11548
PA14_28130	hypothetical protein	2.84212	2.57225
PA14_28250	secreted acid phosphatase	2.03449	2.14684
PA14_28360	hypothetical protein	2.96523	2.89429
PA14_28410	hypothetical protein	-3.53294	-2.96123
PA14_28600	hypothetical protein	2.24811	3.23042
PA14_28620	hypothetical protein	2.87235	3.03562
PA14_29620	anaerobic nitric oxide reductase transcriptional regulator	-2.78136	-3.73471
PA14_29750	hypothetical protein	-2.14296	-2.03953
PA14_30240	translation initiation factor IF-1	2.01848	3.15056
PA14_31950	two-component sensor	-2.1375	-3.32193
PA14_32150	anthranilate dioxygenase small subunit	4.21723	3.01123
PA14_32160	anthranilate dioxygenase large subunit	4.27612	2.58496
PA14_32230	muconolactone delta-isomerase	5.23362	3.41504
PA14_32330	cyanate permease	-3.08953	-2.88194
PA14_32360	lysR family transcriptional regulator	-3.35755	-2.92892
PA14_32540	hypothetical protein	-2.35364	-2.11548
PA14_33240	hypothetical protein	4.32193	3
PA14_33880	hypothetical protein	2.17571	2.10962
PA14_35700	hypothetical protein	2.96347	2.57458
PA14_35760	hypothetical protein	2	2.5692
PA14_35770	hypothetical protein	2.79956	3.18385
PA14_35780	hypothetical protein	2.67919	3.41281
PA14_35790	homospermidine synthase	3.926	4.38844
PA14_36470	hypothetical protein	2.36696	2.15943
PA14_36560	hypothetical protein	3.7851	3.21748
PA14_36820	hypothetical protein	2.00659	3.12953
PA14_37070	hypothetical protein	-4.01583	-2.29123
PA14_37080	hypothetical protein	-5.23266	-3.16993
PA14_37250	major facilitator transporter	3.22607	2.61891
PA14_38750	iron-containing alcohol dehydrogenase	2.05063	2.2713
PA14_38825	coenzyme PQQ synthesis protein PqqA	3.41729	3.51135
PA14_39470	hypothetical protein	3.44057	3.56655
PA14_39790	hypothetical protein	-2.87915	-2.6845
PA14_40310	acyl carrier protein	3.70974	2.31961
PA14_40380	TetR family transcriptional regulator	-3.23266	-3.27684
PA14_40750	hypothetical protein	2.43105	2.75895
PA14_40860	hypothetical protein	2.89329	2.96226
PA14_41210	DNA-binding protein HU	2.66693	2.36631
PA14_42180	hypothetical protein	-2.20353	-3.10962
PA14_44170	hypothetical protein	2.75218	3.87761
PA14_44520	drug efflux transporter	-4.27053	-2.72489
PA14_44530	multidrug efflux system protein MdtI	-2.34104	-2.11548
PA14_45950	regulatory protein RsaL	2.68871	3.47411
PA14_45970	cation-transporting P-type ATPase	-4.37504	-2.64981
PA14_46150	hypothetical protein	-3.42033	-2.2713
PA14_46540	hypothetical protein	2.83458	2.2202
PA14_47610	transcriptional regulator	-5.47213	-4.55345
PA14_47640	major facilitator transporter	-2.68806	-3.22239
PA14_48240	outer membrane component of multidrug efflux pump	-3.90689	-3.32193
PA14_48830	transcriptional regulator	-3.57568	-3.36923
PA14_49030	hypothetical protein	3.58496	3.18875
PA14_49410	cold-shock protein	2.01264	2.59529
PA14_49480	hypothetical protein	4.23447	4.29821
PA14_49690	oxidoreductase	-4.89077	-3.71882
PA14_50760	hypothetical protein	-3.22463	-2.078
PA14_50790	hypothetical protein	-3.23447	-2.01792
PA14_53040	lysozyme inhibitor	2.64738	2.19221
PA14_53070	4-hydroxyphenylpyruvate dioxygenase	3.00742	2.49643
PA14_53470	acetate kinase	-3.89104	-2.32805
PA14_53530	hypothetical protein	-2.42146	-2.13386
PA14_53580	hypothetical protein	2.19994	3.66432
PA14_53590	hypothetical protein	3.22497	4.32193
PA14_53600	hypothetical protein	2.70044	3.42708
PA14_56220	hypothetical protein	-2.66399	-2.05445
PA14_56550	hypothetical protein	-3.24793	-2.05889
PA14_56570	acyltransferase	-4.53027	-3.21573
PA14_56590	hypothetical protein	-4.02725	-3.55534
PA14_56750	hypothetical protein	-4.58958	-4.45943
PA14_56770	transporter	-4.71549	-4.78136
PA14_57980	phosphoryl carrier protein	2.9934	3.12766
PA14_59220	pyocin S5	2.80735	3.27839
PA14_59630	hypothetical protein	2.74416	2.30844
PA14_60100	deoxycytidine triphosphate deaminase	2.12873	2.18641
PA14_60190	clpB protein	-3.52115	-3.22841
PA14_60400	30S ribosomal protein S20	2.5591	3.82546
PA14_60560	hypothetical protein	-3.06683	-2.88174
PA14_61000	hypothetical protein	-4.35271	-3.56605
PA14_62680	hypothetical protein	2.95012	5.2184
PA14_62690	hypothetical protein	3.32063	4.45545
PA14_62970	molecular chaperone DnaK	-2.71031	-2.68971
PA14_64090	3-dehydroquinate dehydratase	2.06634	2.41039
PA14_64500	transcriptional regulator	-2.74612	-4.0302
PA14_64530	hypothetical protein	-3.80735	-2.73039
PA14_66460	hypothetical protein	-3.13472	-2.20043
PA14_66710	50S ribosomal protein L31	2.05456	3.33381
PA14_68170	dTDP-D-glucose 4,6-dehydratase	2.21632	2.5542
PA14_69090	hypothetical protein	-2.9292	-2.12311
PA14_70600	HU family DNA-binding protein	2.56816	2.62409
PA14_70750	two-component response regulator PhoB	2.98995	2.60145
PA14_70860	hypothetical protein	3.19315	2.45568
PA14_70950	betaine aldehyde dehydrogenase	-2.62846	-2.53796
PA14_71630	alcohol dehydrogenase	-4.2467	-3.88874
PA14_71640	LysR family transcriptional regulator	-3.39232	-2.74723
PA14_72360	hypothetical protein	2.59883	3.62376
PA14_72370	hypothetical protein	2.7016	4.98871
PA14_72510	homoserine kinase	-3.42387	-2.08432
