# Supplementary material for: Impact of temperature-dependent phage expression on Pseudomonas aeruginosa biofilm formation
Source: NPJ Biofilms Microbiomes. 2021 Mar 16;7:22. doi: 10.1038/s41522-021-00194-8 (PMC7966754; doi:10.1038/s41522-021-00194-8)
Supplement: Supplementary file 7 — Supplementary Data 6 [file 41522_2021_194_MOESM7_ESM.xlsx]

## Sheet: NC_008463_transcripts
Transcription Start	Translation Start	Translation Stop	Transcription Stop	Strand	Name	Synonym	Product	Raw Counts B23 Replicate 1	Raw Counts B23 Replicate 2	Raw Counts B23 Replicate 3	Normalized Counts B23 Replicate 1	Normalized Counts B23 Replicate 2	Normalized Counts B23 Replicate 3	RPKM B23	Expression B23	Raw Counts B37 Replicate 1	Raw Counts B37 Replicate 2	Raw Counts B37 Replicate 3	Normalized Counts B37 Replicate 1	Normalized Counts B37 Replicate 2	Normalized Counts B37 Replicate 3	RPKM B37	Expression B37	Raw Counts P23 Replicate 1	Raw Counts P23 Replicate 2	Raw Counts P23 Replicate 3	Normalized Counts P23 Replicate 1	Normalized Counts P23 Replicate 2	Normalized Counts P23 Replicate 3	RPKM P23	Expression P23	Raw Counts P37 Replicate 1	Raw Counts P37 Replicate 2	Raw Counts P37 Replicate 3	Normalized Counts P37 Replicate 1	Normalized Counts P37 Replicate 2	Normalized Counts P37 Replicate 3	RPKM P37	Expression P37	pValue B23 vs B37	qValue B23 vs B37	pValue B23 vs P23	qValue B23 vs P23	pValue B23 vs P37	qValue B23 vs P37	pValue B37 vs P23	qValue B37 vs P23	pValue B37 vs P37	qValue B37 vs P37
456	483	2027	2027	+	dnaA	PA14_00010	chromosomal replication initiation protein	1816	2536	1934	395784	396694	378172	129	252	824	951	727	467526	430262	390586	62	277	3403	1814	2555	412107	453807	418935	118	277	586	406	733	589339	539862	786910	47	413	0.0746128	0.186901	0.763437	0.971106	1.79525e-05	5.76191e-05	0.108463	0.15999	0.0690589	0.162896
702			496	-	-	predicted RNA	antisense: dnaA	550	734	544	119961	114871	106345	280	549	480	514	338	272596	232513	181562	247	1105	716	341	503	86784	85453	82506	178	410	202	148	199	202933	196363	214146	111	987	2.52409e-16	1.88395e-15	1.48492e-08	3.53041e-08	1.12236e-12	5.38569e-12	8.04197e-75	4.65331e-74	0.768871	1
2028	2056	3159	3168	+	dnaN	PA14_00020	DNA polymerase III subunit beta	1351	1824	1135	294416	285318	222008	124	242	445	566	459	252438	256048	246738	51	228	2299	1161	1709	278401	290369	280348	110	256	180	173	289	181172	230378	310789	24	218	0.129215	0.30831	0.12374	0.180171	0.120765	0.252725	0.878694	1	0.92334	1
3169	3169	4278		+	recF	PA14_00030	recombination protein F	537	616	469	117153	96332	91739	46	91	396	451	411	224989	204212	220842	43	195	1699	908	1265	205783	227199	207478	82	192	333	204	376	334776	271680	403960	34	303	2.44757e-20	2.16099e-19	4.42543e-12	1.21517e-11	1.21818e-60	1.53307e-59	1.51786e-05	3.02787e-05	0.00715569	0.0200266
3853			3784	-	-	predicted RNA	antisense: recF	67	86	64	14763	13497	12602	99	194	77	90	84	44105	40798	45382	138	620	331	190	245	40091	47721	40222	258	609	61	44	72	61983	58929	78040	107	947	4.64169e-54	8.47167e-53	2.12089e-44	1.18786e-43	3.39008e-154	7.29413e-153	0.000672577	0.00120919	0.00062323	0.00200116
	4275	6695	6695	+	gyrB	PA14_00050	DNA gyrase subunit B	1238	1806	1349	269797	282450	263796	57	112	597	846	657	338910	382719	352959	33	147	4452	2085	3232	539202	521498	529971	95	219	388	270	495	390324	359365	531753	20	176	0.000137853	0.000493862	2.32775e-09	5.71577e-09	5.26135e-08	2.0022e-07	0.74452	0.950503	0.234825	0.494804
7791	7791	7018	7018	-	-	PA14_00060	acyltransferase	335	480	300	73178	75082	58712	45	89	188	211	169	106941	95404	91021	28	126	307	166	239	37219	41648	39223	21	50	47	40	51	47237	54098	55611	7	67	2.83704e-06	1.18336e-05	2.56768e-17	8.4028e-17	0.658741	1	6.10546e-52	2.97251e-51	0.00218011	0.0065448
8351	8339	7803	7803	-	-	PA14_00070	D,D-heptose 1,7-bisphosphate phosphatase	353	441	318	77016	69103	62217	65	129	187	188	202	106049	85326	108884	41	186	309	143	228	37502	35890	37536	30	68	55	35	50	56072	46779	53811	11	97	1.2046e-06	5.15042e-06	1.7669e-20	6.33614e-20	0.697054	1	8.68438e-62	4.58068e-61	0.00117992	0.00366982
8440	8671	10377	10377	+	-	PA14_00080	hypothetical protein	391	578	431	85399	90437	84304	26	50	94	113	134	53439	51194	71941	7	34	536	248	416	65019	62209	68215	16	38	88	109	87	88567	145842	93439	7	64	0.217329	1	1.52062e-08	3.61413e-08	1.75435e-05	5.63805e-05	0.0036891	0.00628003	2.75104e-06	1.13205e-05
8674			8545	-	-	predicted RNA	antisense: PA14_00080	239	351	293	52119	54966	57361	216	421	145	191	268	82712	86386	144232	178	803	262	131	207	31767	32835	34068	109	253	87	130	77	88355	172696	83274	95	882	9.20461e-15	6.3832e-14	2.94904e-12	8.14344e-12	5.55202e-20	3.52685e-19	8.09568e-82	4.86072e-81	0.255962	0.534149
	12488	10434	10427	-	glyS	PA14_00090	glycyl-tRNA synthetase subunit beta	422	526	403	92018	82265	78854	20	41	129	182	118	73171	82385	63323	8	35	1560	856	1260	188940	214301	206707	42	98	96	93	155	97259	124095	166446	7	62	0.573504	1	2.08915e-20	7.45532e-20	1.71314e-09	7.04558e-09	1.75751e-11	4.45725e-11	7.00843e-06	2.77651e-05
13435	13435	12488		-	glyQ	PA14_00100	glycyl-tRNA synthetase subunit alpha	238	280	178	52073	43926	34907	23	46	289	290	126	164260	131094	67653	28	127	592	304	540	71773	76262	88653	35	83	99	48	79	100366	64697	85064	10	87	1.22958e-39	1.81153e-38	5.26553e-07	1.16435e-06	3.42059e-16	1.90272e-15	1.47649e-17	4.42163e-17	0.116043	0.26201
	13540	14091	14091	+	tag	PA14_00110	DNA-3-methyladenine glycosidase I	70	72	58	15327	11260	11526	11	23	15	21	25	8704	9752	13893	4	19	99	46	74	12081	11724	12249	9	21	11	5	11	11357	6797	12604	2	18	0.438854	1	0.796852	1	0.125986	1	0.605403	0.791208	0.48436	1
14236	14236	15123	15123	+	-	PA14_00120	lipid A biosynthesis lauroyl acyltransferase	447	606	442	97460	94845	86412	53	104	201	261	261	114227	118298	140390	31	139	337	153	264	40882	38327	43341	20	46	53	26	40	53628	34596	43780	5	49	1.65861e-05	6.53907e-05	4.66777e-38	2.375e-37	0.00450442	0.0115193	9.11194e-88	5.70916e-87	3.49433e-10	1.89349e-09
	15208	15474	15474	+	-	PA14_00130	hypothetical protein	132	123	92	28946	19335	18014	41	82	42	50	55	23990	23047	29540	21	95	106	66	104	12915	16678	17051	24	58	33	16	12	33702	21898	13347	9	86	0.0028506	0.00883227	0.0188498	0.030131	0.00174564	0.00467949	8.72952e-07	1.85917e-06	0.603189	1
	15621	16274	16274	+	-	PA14_00140	hypothetical protein	108	131	121	23589	20526	23727	17	34	105	101	69	59765	45924	37226	16	72	144	58	108	17507	14693	17806	11	25	19	16	35	19287	22188	38200	4	40	4.97753e-21	4.49203e-20	0.0424845	0.0656782	6.15174e-05	1	2.64655e-32	1.03561e-31	0.0185832	0.0484525
16608	16608	16336	16336	-	-	PA14_00150	hypothetical protein	35	64	57	7724	10039	11266	18	35	36	29	52	20735	13382	27984	16	75	58	17	34	7063	4454	5607	9	20	3	4	5	3883	5801	5482	2	18	1.81811e-16	1.36956e-15	7.47978e-08	1.7271e-07	0.532683	1	1.63609e-70	9.2055e-70	1.18537e-10	6.6238e-10
17240	17240	16923	16923	-	-	PA14_00160	hypothetical protein	104	152	133	22725	23833	26081	38	76	29	25	34	16655	11591	18474	10	48	265	110	175	32096	27628	28797	40	92	30	35	18	30383	46891	19659	11	101	0.135497	0.321312	0.0932133	0.13833	5.72857e-07	2.0583e-06	0.00305615	0.0052329	3.85804e-08	1.8357e-07
18762	18762	17389	17389	-	trkA	PA14_00170	potassium transporter peripheral membrane protein	523	920	684	114150	143993	133854	49	95	256	356	224	145627	161254	120423	23	103	1417	654	942	171681	163683	154578	51	118	180	129	127	181434	171653	136735	13	118	0.0525406	0.135402	0.912808	1	0.000510174	0.00144412	0.0128831	0.02094	0.170138	0.370967
	20093	18789	18789	-	-	PA14_00180	tRNA and rRNA cytosine-C5-methylases	184	339	253	40111	53032	49489	18	36	109	130	108	62236	59139	58338	10	45	1066	554	817	129122	138779	133969	44	102	120	88	114	121108	117542	122470	10	92	0.000294025	1	3.10094e-32	1.42375e-31	1.79842e-32	1.53967e-31	9.95275e-05	0.000188399	9.30124e-08	4.30285e-07
21034	21034	20090		-	fmt	PA14_00190	methionyl-tRNA formyltransferase	103	143	124	22562	22502	24356	12	24	44	71	32	25279	32326	17478	6	26	670	310	560	81230	77655	91900	38	88	65	59	85	65985	79514	91335	9	83	0.0152734	1	1.27414e-72	9.49072e-72	1.79472e-72	2.49391e-71	6.92531e-22	2.28878e-21	2.28912e-25	2.18404e-24
21710	21594	21088	21081	-	def	PA14_00200	peptide deformylase	570	726	452	124327	113587	88468	109	214	411	552	396	233200	249729	213025	103	457	813	451	702	98556	113032	115151	91	214	187	166	180	187974	221310	193708	44	396	7.30032e-20	6.30889e-19	0.0165905	0.0266297	2.99612e-14	1.53189e-13	4.35444e-46	2.01568e-45	0.653201	1
21080	21733	22758	22758	+	-	PA14_00210	lysin domain-containing protein	1145	1936	1513	249582	302813	295750	142	275	367	442	316	208086	199971	169658	42	187	1209	697	939	146520	174530	154094	65	154	104	63	80	105184	84840	86823	10	89	0.326799	0.710226	2.56657e-21	9.38264e-21	5.47254e-11	2.4188e-10	8.44389e-09	1.9624e-08	6.27257e-05	0.000225487
21949			21753	-	-	predicted RNA	antisense: PA14_00210	438	724	568	95609	113316	111132	279	541	187	208	169	106193	94446	90693	110	492	374	207	271	45310	51902	44516	102	239	37	18	28	37749	25131	30866	18	158	0.282135	0.623501	1.21813e-40	6.48109e-40	5.95748e-13	2.88515e-12	1.67828e-35	6.77313e-35	4.56135e-12	2.74767e-11
	22893	23981		+	-	PA14_00230	Rossmann fold nucleotide-binding protein	23	42	32	5080	6640	6436	2	5	3	7	9	1725	3386	5005	0	3	96	44	79	11628	11063	13035	4	10	2	7	16	2171	9701	17550	1	9	0.157544	1	2.51866e-11	1	2.19725e-09	1	9.12231e-13	1	7.04258e-10	1
24022	24022	24579	24579	+	-	PA14_00240	hypothetical protein	412	617	568	89939	96553	111136	91	177	72	94	60	41191	42555	32402	15	69	413	213	287	50015	53435	47155	38	89	23	26	39	23240	35275	42191	6	60	6.15495e-12	3.70154e-11	1.01135e-28	4.36999e-28	1.26724e-08	4.96675e-08	0.330146	0.451413	0.87334	1
	25566	24589	24589	-	qor	PA14_00250	quinone oxidoreductase	265	498	396	57760	77906	77515	37	72	99	102	71	56160	46454	38470	10	48	377	176	255	45673	44257	41851	19	44	41	13	19	41597	17931	21150	3	27	0.108097	0.261838	2.09089e-14	6.26669e-14	1.05541e-05	3.44925e-05	6.59276e-05	0.000126131	0.0278615	1
	25757	26674	26674	+	hemF	PA14_00280	coproporphyrinogen III oxidase	102	156	137	22373	24436	26954	13	26	57	73	57	32573	33121	30883	7	35	742	398	615	89951	99705	100943	45	105	65	52	35	65857	69984	37741	7	63	4.84421e-05	1	8.84633e-91	7.4776e-90	1.85682e-29	1.51036e-28	3.74177e-16	1.08426e-15	1.74364e-06	7.29781e-06
	26732	27556	27556	+	aroE	PA14_00290	shikimate 5-dehydrogenase	64	99	87	14126	15488	17174	9	18	22	36	30	12985	16387	16103	4	18	493	213	271	59704	53360	44521	28	63	23	21	35	23225	28161	37808	4	36	0.0934857	1	3.99878e-57	2.58494e-56	5.16522e-17	1	1.08883e-20	3.50845e-20	5.1474e-07	1
	27667	28653		+	plcB	PA14_00300	phospholipase C, PlcB	309	454	346	67493	71112	67720	35	69	55	85	69	31331	38482	37248	8	36	800	408	567	96968	102059	92995	42	98	59	36	30	59910	48732	33135	5	47	8.39033e-05	0.000307799	0.0794883	0.118876	0.823562	1	1.88442e-11	4.77418e-11	0.010193	1
	28634	29920		+	-	PA14_00310	peptidyl-prolyl isomerase	202	303	290	44124	47387	56677	19	38	28	61	44	16118	27701	23787	3	17	1241	642	908	150327	160698	148993	51	119	74	58	66	75127	77527	71753	6	58	4.03781e-07	1	3.01575e-43	1.65618e-42	1.00194e-08	1	1.11847e-147	9.06766e-147	3.22409e-28	1
	29917	30519		+	-	PA14_00320	hypothetical protein	42	63	58	9252	9876	11350	8	16	7	5	8	4031	2268	4493	1	5	239	99	183	28999	24871	30072	20	46	6	4	19	6411	6566	20577	2	18	9.78715e-07	1	9.10032e-28	3.83951e-27	0.00137056	1	4.99461e-94	3.23152e-93	7.60317e-12	1
32076	32076	30523		-	-	PA14_00340	sulfate transporter	46	70	71	10098	10990	14027	3	7	11	20	6	6659	9469	3393	0	4	397	186	252	48077	46554	41371	12	29	16	31	34	16324	41235	37003	2	20	0.038601	1	3.70635e-71	2.73576e-70	7.49375e-34	1	3.64309e-96	2.37594e-95	4.60459e-44	1
	33004	32081		-	-	PA14_00360	hypothetical protein	10	17	16	2230	2709	3245	1	2	5	8	5	3219	3714	3054	0	3	92	42	49	11147	10719	8073	4	10	6	6	5	6228	9193	5745	0	7	0.00673459	1	1.9242e-40	1	4.75281e-20	1	9.03783e-08	1	5.52676e-05	1
	34532	33021		-	betC	PA14_00380	choline sulfatase	36	36	45	8002	5670	8955	2	4	20	30	22	11767	13776	12019	1	8	118	58	108	14403	14584	17759	4	10	12	15	13	12114	21112	14053	1	10	2.3443e-08	1	6.22317e-13	1	5.20192e-17	1	0.828707	1	0.0383669	1
	34645	35559		+	-	PA14_00400	LysR family transcriptional regulator	85	149	117	18530	23453	22975	12	23	18	30	34	10734	13945	18514	3	15	277	129	194	33643	32263	31833	15	35	24	12	23	24595	16598	24997	2	24	0.260833	1	0.00021384	0.000404036	0.00276225	1	1.5777e-05	3.14298e-05	0.00107796	1
35570	35570	35947	35947	+	-	PA14_00410	dioxygenase	172	212	220	37584	33274	43037	50	100	38	64	47	21782	29184	25573	15	67	449	192	294	54468	48151	48293	58	133	20	36	27	20128	47782	30025	9	86	0.102895	0.250312	0.219038	0.307399	0.151533	0.311865	0.00236414	0.00409387	0.0157794	0.0416301
	36291	35926		-	-	PA14_00420	histidine phosphotransfer domain-containing protein	34	37	43	7537	5811	8518	10	19	5	11	11	3084	5103	6204	2	13	131	46	103	15887	11622	17030	18	40	10	13	9	10605	17496	10391	3	35	0.51103	1	2.19737e-12	6.09072e-12	2.16994e-11	1	1.49221e-10	3.67147e-10	1.66169e-09	1
	36922	36299		-	-	PA14_00430	two-component response regulator	26	46	28	5709	7280	5533	5	9	28	34	25	16346	15512	13516	5	24	61	27	45	7452	6985	7405	5	11	7	2	4	7598	3385	5275	1	8	6.17193e-23	1	0.255783	1	0.0382139	1	1.87354e-17	1	0.000284888	1
	37914	37108	37108	-	trpA	PA14_00440	tryptophan synthase subunit alpha	72	95	104	15775	14993	20404	10	21	61	108	74	34673	49012	39802	11	51	409	168	262	49596	42123	42994	24	55	39	46	49	39351	61463	53264	7	63	1.80411e-29	1	1.13192e-29	4.99095e-29	2.72787e-53	3.11265e-52	0.014323	0.0231778	0.0307565	0.0775465
39119	39119	37911		-	trpB	PA14_00450	tryptophan synthase subunit beta	190	292	275	41502	45753	53770	19	38	247	327	234	140540	147872	125744	25	114	421	215	336	51089	53938	55090	19	44	101	68	73	101860	91446	78447	8	74	1.508e-45	2.45326e-44	0.560733	0.732959	1.73348e-16	9.74599e-16	4.00985e-68	2.22208e-67	0.0616338	0.146393
	39223	40110	40110	+	trpI	PA14_00460	transcriptional regulator TrpI	28	45	38	6219	7066	7440	4	7	19	25	13	10929	11649	7213	2	11	120	42	75	14615	10695	12367	6	14	41	25	52	41662	33942	56214	5	49	8.79812e-06	1	5.27479e-09	1	8.78001e-241	1	0.821694	1	4.36709e-39	1
40178	40211	40426	40448	+	-	PA14_00470	hypothetical protein	1399	1494	1350	305029	233751	263976	624	1238	741	778	1169	420513	352036	627402	477	2160	2929	1185	1738	354698	296436	284963	640	1444	178	165	93	179000	218901	99979	84	768	4.48718e-10	2.43509e-09	0.0150733	0.0243435	0.417125	0.783323	0.00255465	0.00441231	7.21613e-09	3.62139e-08
40449			40607	+	-	predicted RNA	-	3063	3364	2605	667390	526110	509155	1806	3569	627	732	1478	355504	330979	793218	682	3102	1955	838	1058	236828	209764	173566	572	1300	89	99	74	89809	131395	79716	69	630	0.742219	1	4.78294e-75	3.66309e-74	2.65562e-54	3.07323e-53	5.58755e-54	2.78694e-53	2.61505e-39	3.36018e-38
40835			40172	-	-	predicted RNA	antisense: PA14_00480 PA14_00470	7293	8021	6619	1589127	1254325	1293621	1050	2076	2397	2956	4900	1359350	1336356	2629567	590	2673	6904	2898	4043	836071	724943	662922	493	1116	388	404	271	390536	536318	290722	67	611	0.0086045	0.0249038	3.60055e-12	9.92012e-12	3.65643e-09	1.47808e-08	3.78121e-25	1.32487e-24	7.3562e-18	5.68729e-17
40608	40610	40837	40837	+	-	PA14_00480	hypothetical protein	2669	2961	2411	581559	463108	471213	1121	2216	933	1190	1933	528974	538102	1037752	680	3077	1441	705	835	174575	176453	136938	309	713	128	125	88	128577	165945	94997	62	569	0.0300742	0.0805309	1.73997e-96	1.51617e-95	6.2811e-20	3.97966e-19	3.92268e-214	3.78693e-213	2.21368e-44	3.13548e-43
	41133	42821	42821	+	-	PA14_00490	hemolysin activation/secretion protein	101	99	93	22061	15578	18214	5	11	76	79	71	43324	35935	38478	5	23	351	170	288	42570	42726	47350	11	26	50	33	48	50680	44046	52398	3	29	4.62135e-21	1	5.2996e-22	1.97778e-21	3.46062e-39	1	0.0342843	0.0534176	0.0288268	1
	42934	53265	53265	+	-	PA14_00510	hemagglutinin	357	578	476	77788	90424	93051	4	8	165	214	176	93763	97141	94775	2	9	2008	1032	1564	243264	258186	256453	10	24	150	162	186	150897	215159	200526	2	18	0.00933212	1	3.37314e-40	1.78433e-39	1.29532e-22	1	1.9847e-10	4.86364e-10	5.91863e-07	1
54521	54577	54699	54722	+	-	PA14_00520	hypothetical protein	24	40	33	5357	6372	6468	25	49	45	50	38	25732	22940	20687	42	187	47	37	27	5744	9362	4495	21	53	14	4	13	14622	5339	14724	11	93	6.61674e-68	1.39503e-66	0.723793	0.925007	9.75412e-14	4.89508e-13	3.87895e-65	2.09881e-64	0.0265935	0.0676547
	54909	55304	55304	+	-	PA14_00530	hypothetical protein	47	78	57	10362	12329	11293	14	28	26	29	26	15066	13386	14421	8	36	79	46	65	9570	11730	10794	11	27	8	12	9	8558	16063	10458	3	29	0.000824926	1	0.975018	1	0.00391661	1	0.00167696	0.00293788	0.85582	1
	56984	55575		-	-	PA14_00550	hypothetical protein	104	178	121	22824	27886	23815	9	17	35	42	35	20111	19318	19235	3	13	175	66	145	21206	16575	23819	6	14	31	13	20	31511	17403	21861	1	16	0.948461	1	0.220548	1	0.0138617	1	0.35972	1	0.0390887	1
57148	57148	58476	58476	+	exoT	PA14_00560	exoenzyme T	52	77	58	11448	12156	11483	4	8	24	33	45	14171	15312	24371	3	13	195	108	151	23706	27199	24872	8	19	40	49	34	40361	65938	36668	3	35	5.44994e-07	1	3.13694e-15	9.64615e-15	2.07206e-91	1	0.331821	0.45345	1.40233e-15	1
59018	59018	59704	59704	+	-	PA14_00570	lipoprotein	40	77	57	8825	12102	11169	8	15	13	23	11	7880	10525	6353	2	12	333	190	221	40353	47592	36344	25	60	16	7	6	16200	9800	7158	1	16	0.995304	1	2.0982e-67	1.48739e-66	0.00472105	1	2.33807e-45	1.07349e-44	0.0222888	1
	59735	60088		+	-	PA14_00580	lipoprotein	10	7	13	2249	1157	2678	2	5	0	1	6	43	547	3585	0	3	60	31	55	7360	7978	9046	9	22	5	2	2	5080	2672	2537	1	9	0.839495	1	1.90591e-43	1.04983e-42	4.09219e-07	1	5.85767e-30	2.21307e-29	2.46261e-05	1
	60241	60750		+	-	PA14_00590	lipoprotein	37	34	35	8200	5353	7025	6	13	5	10	12	3309	4602	6626	2	9	269	110	215	32624	27575	35372	27	62	7	13	18	7519	17991	19329	3	29	0.845491	1	8.21696e-106	7.54541e-105	6.44153e-19	1	2.54122e-70	1.42873e-69	4.17018e-13	1
61148	61148	60765	60765	-	-	PA14_00600	transcriptional regulator	56	49	45	12299	7676	8968	12	25	4	7	8	2788	3404	4642	2	9	137	64	89	16624	16045	14613	17	41	3	3	8	3729	4771	9133	1	15	9.9311e-06	1	2.84871e-06	6.08472e-06	0.92709	1	8.01632e-23	2.69056e-22	0.00553219	1
63091	63091	61430		-	-	PA14_00620	hypothetical protein	395	318	240	86175	49839	47061	18	36	33	53	54	19007	24043	29324	3	14	133	52	105	16135	13211	17334	4	9	13	13	15	13282	17621	16472	1	9	1.95643e-11	1	1.74624e-64	1	5.69711e-14	1	1.05107e-05	1	0.320967	1
63224			63382	+	-	predicted RNA	-	327	346	233	71428	54121	45689	181	358	167	239	151	94710	108064	81349	134	595	88	49	81	10721	12369	13373	32	76	29	22	21	30017	29811	22872	19	173	6.76265e-10	3.62437e-09	5.02337e-92	4.28065e-91	0.0138665	0.0334998	0	0	7.91065e-15	5.41927e-14
63584			63700	+	-	predicted RNA	-	467	643	478	101959	100569	93491	431	843	26	26	27	15071	12197	14979	26	120	167	76	93	20327	19199	15286	68	156	9	7	5	9972	10209	5544	8	73	8.17952e-138	3.10949e-136	3.04198e-157	3.47108e-156	1.73961e-171	3.93937e-170	0.627176	0.815161	0.238289	0.50081
	63701	63841		+	-	PA14_00630	hypothetical protein	783	1013	765	170639	158401	149539	577	1131	35	47	34	20293	21422	18690	32	142	233	102	144	28224	25725	23657	80	183	11	6	5	11357	8328	6034	6	60	1.22108e-217	6.58757e-216	4.97505e-280	8.35285e-279	0	0	0.788498	0.999173	0.00207549	0.00624862
63842			63954	+	-	predicted RNA	-	420	553	379	91545	86572	74079	380	743	26	39	29	14884	18035	15967	32	144	121	54	76	14669	13566	12576	52	120	7	4	5	7207	6243	5636	6	56	2.96404e-69	6.41509e-68	1.06208e-188	1.39151e-187	2.45644e-201	6.10945e-200	0.0226047	0.0358054	0.00100937	0.00315945
63382			63228	-	-	predicted RNA	-	308	374	206	67235	58567	40304	182	357	189	226	158	107188	102175	85116	142	633	99	60	78	12087	15128	12928	36	86	36	20	20	36715	26623	22372	20	184	5.00308e-12	3.02618e-11	4.60912e-69	3.32518e-68	0.0463568	0.104108	3.12327e-290	3.48789e-289	4.55329e-15	3.1398e-14
63955			63582	-	-	predicted RNA	antisense: PA14_00630	1811	2146	1729	394728	335602	338080	483	952	72	102	65	40958	46494	35251	24	109	540	235	317	65503	58768	52020	69	157	18	22	10	18728	29699	11474	5	53	5.50087e-283	3.8438e-281	0	0	0	0	0.825191	1	0.00295166	0.00867294
64665	64665	66497		+	phzH	PA14_00640	potential phenazine-modifying enzyme	1114	1244	1006	242912	194537	196797	58	115	72	122	82	40936	55587	44029	5	25	1022	549	914	123827	137376	149884	32	74	38	29	38	38763	39064	40964	2	21	2.94297e-53	5.3447e-52	4.50876e-15	1.37951e-14	6.63462e-45	7.00406e-44	2.00709e-13	5.41398e-13	0.913739	1
66978	66978	66550		-	-	PA14_00650	hypothetical protein	520	713	531	113434	111605	103794	130	255	83	152	104	47352	69012	56227	30	134	222	106	175	26940	26724	28829	27	64	35	23	20	35414	31401	22057	7	69	0.00050887	0.00172054	2.17351e-103	1.96392e-102	5.71408e-16	3.1451e-15	1.55076e-21	5.08851e-21	0.00270399	0.00799644
	67735	67187		-	-	PA14_00660	RNA 2'-phosphotransferase-like protein	119	150	87	26123	23576	17195	20	40	13	16	21	7657	7463	11423	3	16	71	32	54	8697	8087	8876	6	15	7	2	7	7855	3959	7715	1	11	7.11439e-07	1	1.97326e-28	1	2.8958e-06	1	0.0188339	1	0.771702	1
	68280	67774		-	-	PA14_00670	hypothetical protein	843	1108	690	183868	173265	135031	165	323	53	79	85	30257	36120	46122	16	73	452	210	290	54786	52657	47587	44	101	43	30	27	43937	40370	29824	8	75	3.15299e-53	5.71198e-52	4.12191e-107	3.7993e-106	2.19483e-26	1.68976e-25	0.651908	0.843869	0.30834	0.630867
68144			68238	+	-	predicted RNA	antisense: PA14_00670	237	285	197	51855	44667	38517	241	473	20	23	21	11436	10796	11778	26	119	113	57	96	13748	14269	15850	66	153	12	9	10	12926	13041	11206	14	130	1.66533e-28	1.87978e-27	6.39318e-33	2.97632e-32	6.25512e-10	2.62701e-09	0.697566	0.896644	0.171376	0.373444
	69266	68346		-	-	PA14_00680	LysR family transcriptional regulator	15	27	30	3353	4309	5904	2	4	8	15	0	4836	6958	491	1	4	67	25	58	8170	6285	9509	3	8	2	1	5	2859	2243	6106	0	4	0.220907	1	5.87439e-06	1	0.0842006	1	0.0500673	1	0.565037	1
	69374	70261		+	-	PA14_00690	hypothetical protein	55	86	67	12130	13454	13152	7	14	14	17	17	8213	8013	9541	2	9	180	93	139	21871	23436	22854	11	25	14	9	14	14568	12816	15420	1	16	0.385867	1	8.34268e-09	2.00099e-08	0.00059053	1	1.42392e-08	3.27605e-08	0.000617463	1
	70324	71028		+	-	PA14_00700	hypothetical protein	28	34	44	6275	5446	8671	4	9	7	9	7	4229	4170	3823	1	5	96	57	74	11738	14392	12209	7	18	9	4	13	9893	6012	14940	1	14	0.273241	1	5.08734e-10	1.28135e-09	4.5258e-08	1	3.612e-10	8.78687e-10	8.09458e-08	1
71095			71111	+	-	predicted RNA	-	80	93	68	17556	14644	13440	454	894	7	7	12	4041	3213	6482	59	269	47	19	29	5717	4892	4900	134	304	1	1	1	1929	2290	2021	13	122	1.64916e-11	9.71881e-11	1.43833e-35	7.00267e-35	6.1808e-29	4.99984e-28	0.154129	0.222607	0.0505216	0.122014
71112	71112	71567	71567	+	osmC	PA14_00710	osmotically inducible protein OsmC	6194	6816	5315	1349608	1065807	1038798	1277	2525	625	596	972	354733	269590	521739	184	837	3398	1405	2139	411481	351551	350725	360	814	143	97	129	143818	128841	138875	34	300	1.56547e-09	8.19248e-09	5.13676e-22	1.91798e-21	1.20711e-121	2.28262e-120	0.221422	0.312418	3.08324e-09	1.58194e-08
71568			71671	+	-	predicted RNA	-	542	546	546	118209	85471	106737	499	994	85	77	130	48339	34808	69917	107	490	330	123	214	40022	30802	35220	152	339	20	11	15	20084	14618	16591	18	164	5.22612e-05	0.000196334	1.20683e-67	8.57164e-67	1.06434e-46	1.15348e-45	2.82292e-11	7.11011e-11	1.20647e-08	5.95687e-08
71906			71098	-	-	predicted RNA	antisense: PA14_00720 osmC	7456	8400	6535	1624750	1313541	1277293	879	1736	838	799	1242	475431	361212	666692	136	619	4403	1930	3023	533262	482706	495683	273	622	238	129	214	239356	172274	230567	30	264	1.02382e-06	4.40057e-06	3.34161e-28	1.42875e-27	1.07039e-60	1.34939e-59	0.0321834	0.050326	8.3263e-06	3.25987e-05
71672	71678	71911	72368	+	-	PA14_00720	hypothetical protein	474	614	525	103340	96013	102728	219	430	133	87	164	75702	39335	88063	63	289	845	393	583	102415	98441	95738	184	422	55	39	69	55617	52996	74192	29	260	0.148487	0.34989	0.0155242	0.0250278	0.284589	0.556215	0.80802	1	0.866121	1
72363	72360	71923	71908	-	-	PA14_00730	hypothetical protein	404	607	565	88091	94971	110465	114	223	129	123	148	73505	55665	79563	35	158	1304	625	912	158001	156397	149601	153	353	129	124	102	130408	164757	109984	34	308	0.316643	0.691431	0.000768133	0.001395	5.48913e-07	1.9742e-06	4.007e-05	7.79205e-05	2.21582e-07	9.97385e-07
	72833	72417		-	-	PA14_00740	lipoprotein	73	107	105	15921	16746	20580	21	42	21	24	25	11924	10848	13855	6	29	192	98	161	23283	24587	26438	25	59	27	15	21	27252	20307	23269	6	56	0.519489	1	0.000303108	0.000567467	3.89332e-07	1	0.000444008	0.000808761	4.09589e-06	1
72925	72925	74052		+	-	PA14_00750	hypothetical protein	241	347	306	52605	54392	59862	25	49	70	80	61	40237	36505	33080	7	32	550	352	512	66719	88248	84067	29	70	79	75	69	79579	99637	74899	8	75	0.0665926	1	0.0421257	0.0651731	1.13688e-08	4.46536e-08	4.54834e-05	8.81202e-05	4.86077e-12	2.92084e-11
75043	75043	74060		-	-	PA14_00760	hypothetical protein	93	185	140	20385	29074	27379	13	26	36	48	57	20499	21999	30715	5	24	395	196	367	47859	49118	60318	23	53	31	33	36	31486	44053	38963	4	38	0.170223	1	1.42717e-12	3.98143e-12	2.77263e-09	1	0.000109036	0.000205761	0.00022575	1
	75741	75076		-	-	PA14_00770	hypothetical protein	57	90	71	12556	14121	14047	10	20	18	27	17	10736	12446	9317	3	16	151	67	100	18330	16890	16516	11	25	20	11	24	20796	15232	25920	3	31	0.68313	1	0.00722628	0.012091	3.34244e-09	1	0.0962065	0.142859	1.65199e-05	1
76276	76276	75734		-	-	PA14_00780	hypothetical protein	116	193	161	25327	30229	31572	27	53	50	69	62	28529	31569	33539	12	57	257	109	202	31238	27325	33174	24	56	39	28	37	39287	37341	40386	8	71	0.0309848	1	0.885706	1	1.41622e-06	4.96693e-06	0.0157167	0.0253269	0.0217957	0.0561696
76354	76354	78399		+	prlC	PA14_00790	oligopeptidase A	668	904	667	145625	141407	130528	34	68	264	455	288	150160	205927	154849	18	83	1871	823	1136	226596	205879	186402	44	100	336	221	243	337739	293796	260763	16	145	0.00668394	0.0196711	0.174267	0.248223	4.08865e-15	2.18012e-14	0.0231589	0.0366437	0.000210438	0.000711513
	78396	78671	78671	+	-	PA14_00800	hypothetical protein	55	82	63	12046	12880	12464	23	45	13	17	8	7752	7692	4554	5	24	125	54	77	15238	13686	12647	22	50	15	6	14	15359	8566	15487	5	47	0.0192775	1	0.128952	0.18724	0.00188611	1	0.000465519	0.000846471	1.26266e-05	1
	78760	79818		+	-	PA14_00810	DNA repair photolyase	40	67	74	8808	10622	14546	5	10	6	11	10	3881	5150	5782	1	4	241	107	150	29216	26970	24648	11	25	24	13	34	24397	18558	37199	2	25	0.000391036	1	1.85754e-19	6.47141e-19	3.30142e-24	1	2.03506e-45	9.34954e-45	5.12254e-49	1
	80963	80049		-	-	PA14_00820	hypothetical protein	335	503	426	73067	78786	83391	43	85	64	102	59	36667	46151	31972	9	41	1223	610	1063	148123	152788	174406	74	173	27	39	59	27637	53029	64002	5	52	8.76714e-06	3.53043e-05	2.50833e-11	6.68979e-11	0.356004	0.680868	2.60591e-41	1.14011e-40	0.024577	1
	82737	81025	81025	-	-	PA14_00830	hypothetical protein	1180	1639	1240	257109	256382	242407	75	147	721	919	911	409166	415740	489230	57	255	1218	616	805	147526	154082	132045	36	84	178	174	142	179347	231012	152872	12	109	3.19225e-10	1.75311e-09	1.54654e-20	5.55407e-20	0.748377	1	2.28009e-96	1.48967e-95	8.06299e-06	3.16862e-05
81227			81509	+	-	predicted RNA	antisense: PA14_00830	848	1156	802	184906	180868	156748	315	615	638	794	701	361773	358998	376212	289	1292	661	360	461	80123	90225	75706	123	289	131	115	86	131966	153570	92774	49	445	5.73405e-14	3.83507e-13	6.56574e-38	3.33376e-37	0.843728	1	4.26975e-250	4.44357e-249	2.92432e-10	1.59049e-09
	83929	82730		-	-	PA14_00850	hypothetical protein	48	82	80	10661	12955	15803	5	10	24	35	18	13981	16145	9771	2	11	179	96	171	21738	24040	28078	8	20	17	20	23	17294	26775	24682	2	19	0.0571911	1	1.09533e-10	2.84375e-10	1.02708e-12	1	0.00380156	0.00646696	8.06064e-05	1
	84648	83929		-	-	PA14_00860	ABC transporter ATP-binding protein	21	49	70	4773	7700	13731	6	12	6	12	6	3908	5555	3718	1	6	114	65	89	13918	16455	14717	8	20	3	10	11	3393	14387	12150	1	13	0.0183954	1	1.90513e-07	4.31951e-07	0.000591171	1	3.51717e-13	9.39407e-13	2.35924e-06	1
87743	87743	84645		-	ppkA	PA14_00875	serine/threonine protein kinase PpkA	123	258	202	26969	40497	39541	5	11	68	89	39	38571	40339	21208	2	10	457	297	416	55452	74474	68203	8	21	40	32	27	40558	43499	29711	1	12	0.341121	1	3.68928e-07	8.22744e-07	0.00413787	1	0.00289567	0.00497205	0.0890659	1
	88479	87751		-	-	PA14_00890	phosphoprotein phosphatase	34	45	49	7469	7179	9707	5	11	10	16	10	5815	7648	5472	1	8	69	42	57	8449	10619	9428	5	13	9	14	10	9774	19178	11640	2	18	0.872129	1	0.22832	1	5.16874e-10	1	0.443075	1	1.27124e-06	1
	89169	88489		-	-	PA14_00900	hypothetical protein	19	33	41	4288	5293	8061	4	8	8	11	12	4977	5009	6540	1	8	88	47	52	10669	11914	8625	6	15	10	6	13	10507	8823	14600	1	16	0.143577	1	7.23481e-08	1	6.10493e-14	1	0.0138166	1	1.15032e-05	1
	92474	89166		-	-	PA14_00910	hypothetical protein	212	359	291	46241	56146	57048	8	16	71	100	55	40502	45501	29823	2	11	503	250	376	60944	62671	61779	8	18	51	38	41	51323	51181	44878	1	14	0.313144	1	0.629096	0.814771	0.0696574	1	0.415054	0.557943	0.0212393	1
	94045	92696	92696	-	-	PA14_00925	hypothetical protein	72	110	119	15845	17209	23427	7	13	32	47	23	18603	21259	12390	2	12	234	106	195	28421	26540	32017	9	21	31	13	21	31654	18030	23372	2	18	0.189834	1	1.45949e-05	2.9878e-05	1.21498e-06	1	0.0461806	0.0710329	0.00413491	1
95386	95386	94052	94052	-	-	PA14_00940	hypothetical protein	73	99	89	16119	15487	17529	6	12	12	35	18	7337	15826	9701	1	8	255	149	194	30971	37459	31806	10	25	24	17	24	24249	22716	26111	2	18	0.452654	1	1.14189e-13	3.33255e-13	2.40839e-09	1	4.82055e-12	1.24493e-11	4.79984e-08	1
	95866	95402		-	-	PA14_00960	lipoprotein	39	50	33	8629	7842	6545	8	16	6	10	7	3936	4733	3788	2	8	69	38	59	8444	9581	9730	8	19	12	2	10	12861	3907	11588	2	20	0.0729106	1	0.156681	0.224657	8.08564e-05	1	0.00256402	0.0044264	2.92364e-06	1
	96453	95911		-	-	PA14_00970	hypothetical protein	115	134	105	25181	21086	20707	20	41	36	63	41	20898	28837	22027	10	44	101	53	109	12330	13416	18023	11	26	15	18	14	16062	24920	15105	3	34	0.0180414	1	0.0029239	0.00504768	0.0895395	1	1.41574e-06	2.98914e-06	0.86546	1
97560	97409	96450		-	-	PA14_00980	hypothetical protein	800	1258	907	174500	196706	177295	98	190	697	768	731	395643	347280	392663	87	394	579	293	396	70117	73449	65057	31	72	168	105	89	169023	139512	95595	15	140	1.06364e-13	7.01161e-13	7.41918e-70	5.3949e-69	0.954679	1	0	0	1.90458e-09	9.89655e-09
97049	97777	98811	98811	+	-	PA14_00990	hypothetical protein	267	471	371	58342	73790	72541	34	65	545	532	447	309190	240871	239888	56	254	295	176	233	35806	44108	38213	16	38	71	64	76	71679	86054	82460	8	77	3.60526e-86	9.1213e-85	9.63429e-17	3.10848e-16	0.000463334	0.00132019	0	0	8.53342e-16	6.06683e-15
97857			97576	-	-	predicted RNA	antisense: PA14_00990	537	734	578	117178	114794	113072	208	407	2171	1772	1701	1231344	801177	913070	770	3481	268	137	213	32519	34410	34986	51	120	124	74	54	125050	99010	58942	37	334	0	0	2.6148e-95	2.26503e-94	0.422494	0.792595	0	0	4.72633e-238	2.54979e-236
	98900	99418	99418	+	-	PA14_01010	hypothetical protein	108	153	136	23601	23985	26668	24	47	77	91	49	43668	41415	26814	16	71	193	133	198	23395	33261	32516	23	57	30	13	4	30660	17634	4971	3	34	5.06739e-08	2.42054e-07	0.134419	0.194561	0.473646	1	2.70761e-05	5.32166e-05	0.00276504	0.00815726
	99431	100927	100927	+	-	PA14_01020	hypothetical protein	257	328	290	56145	51384	56725	18	36	123	194	100	70263	88051	53690	10	47	712	391	575	86333	97995	94286	26	62	62	40	67	62443	54151	72315	4	42	0.000207983	1	5.85362e-05	0.000115111	0.000693273	1	0.266103	0.370544	0.907916	1
101003	101003	101491	101491	+	-	PA14_01030	hypothetical protein	194	254	249	42339	39842	48780	45	89	44	47	37	25303	21391	20167	10	45	618	315	467	74944	78853	76706	67	157	39	23	29	39693	31797	32145	8	70	8.28555e-05	0.000304412	3.21538e-06	6.84599e-06	0.369293	0.703267	1.70641e-23	5.81512e-23	0.00031526	0.00104711
101659	101659	102504	102505	+	-	PA14_01040	secretion protein	53	82	122	11571	12886	24010	9	19	26	58	22	15275	26216	12184	4	21	324	172	250	39237	43134	41138	20	48	24	37	49	24219	50013	52913	5	50	0.00785811	1	1.84285e-26	7.54097e-26	1.74733e-37	1	4.83916e-06	9.92867e-06	7.77945e-12	1
102506	102506	103015		+	-	PA14_01060	hypothetical protein	32	39	53	7084	6160	10527	7	15	10	18	7	5834	8216	3788	2	11	88	45	69	10686	11491	11449	9	21	7	11	6	7538	14625	6792	2	18	0.985946	1	0.000725712	0.00132025	0.000115641	1	0.00796937	0.0131959	0.00201954	1
	103012	104871		+	-	PA14_01070	hypothetical protein	51	119	105	11256	18680	20576	4	9	25	24	17	14705	10950	9584	1	6	210	101	135	25440	25358	22233	5	13	13	8	16	13692	10922	18169	0	7	0.607704	1	7.21821e-05	1	0.0544886	1	0.000264688	1	0.0644438	1
	104835	105881		+	-	PA14_01080	hypothetical protein	80	155	125	17535	24260	24555	10	21	27	27	21	15771	12368	11389	2	12	150	66	93	18273	16585	15265	7	15	15	7	11	15542	10526	12851	1	12	0.0579861	1	0.0723167	1	0.777404	1	0.736625	1	0.332151	1
	105874	108582	108582	+	-	PA14_01100	ClpA/B-type chaperone	135	218	239	29563	34134	46793	6	13	64	94	63	36558	42878	34105	3	13	769	397	609	93157	99462	100000	15	36	63	25	53	63621	33751	57431	2	19	0.0837244	1	4.68669e-26	1.90084e-25	5.41508e-07	1	2.38247e-09	5.65154e-09	0.00602525	1
108629	108629	110560		+	-	PA14_01110	hypothetical protein	104	179	142	22822	28087	27897	7	13	36	56	32	20949	25675	17393	2	11	273	161	214	33167	40276	35212	7	18	31	18	31	31397	24920	33434	1	15	0.905423	1	0.0166393	0.0266964	0.000239204	1	0.0706236	0.106181	0.00324239	1
110959	110959	110675	110675	-	-	PA14_01120	hypothetical protein	37	65	39	8171	10263	7768	15	30	15	19	16	8653	8610	8823	6	30	111	62	84	13485	15727	13829	21	50	10	6	10	10680	8903	10959	4	35	0.0912375	1	2.01752e-06	4.3422e-06	0.000363343	1	0.0525802	0.0803209	0.105116	1
	111205	110972		-	-	PA14_01130	hypothetical protein	90	121	78	19616	19003	15386	39	76	40	56	35	22745	25336	19061	21	95	143	88	106	17427	22116	17457	34	81	18	14	10	18417	18994	11217	7	69	0.000235326	0.000822184	0.244962	0.341106	0.022071	0.0519355	0.0148946	0.0240497	0.629959	1
	112514	111195		-	-	PA14_01140	hypothetical protein	71	132	125	15535	20733	24519	7	15	76	62	27	43538	28260	14624	4	21	188	106	129	22811	26633	21214	7	17	30	37	17	30294	49617	18452	2	24	1.05793e-06	1	0.0624965	1	9.23959e-12	1	0.00290893	1	0.0790297	1
	113027	112593		-	-	PA14_01150	hypothetical protein	102	179	102	22339	28002	19959	28	53	108	121	110	61292	55055	59070	30	134	94	42	62	11382	10719	10288	10	24	18	19	13	18644	26168	14100	4	45	1.28622e-32	1.62707e-31	5.51672e-11	1.45024e-10	0.0950659	1	5.21845e-137	4.0775e-136	2.97775e-09	1.52995e-08
113239	113281	115506	115506	+	-	PA14_01160	hypothetical protein	846	1102	852	184427	172430	166624	40	78	604	833	741	342683	376914	398157	37	167	894	417	612	108290	104318	100373	20	46	178	201	119	179386	267423	128457	9	86	1.40429e-14	9.65632e-14	2.39503e-21	8.76863e-21	0.0148337	0.035672	2.35657e-159	1.96927e-158	0.00120501	0.00373993
115534	115534	115983		+	-	PA14_01170	hypothetical protein	33	49	30	7232	7813	5975	8	15	2	6	12	1326	3008	6906	1	8	94	32	52	11388	8169	8676	9	20	5	2	9	5060	3445	10593	1	14	0.0730549	1	0.0149985	0.0242335	0.0294112	1	0.000102241	0.000193385	0.00279168	1
	115913	117112		+	-	PA14_01180	hypothetical protein	40	48	51	8799	7643	9989	3	7	5	16	12	3233	7552	6450	1	4	131	84	128	15957	21229	21025	6	16	11	13	9	11911	18519	9731	1	11	0.369529	1	2.1056e-15	1	4.56059e-08	1	1.17333e-14	1	1.20624e-07	1
	117109	118146		+	-	PA14_01190	3-oxoacyl-ACP synthase	46	42	51	10048	6619	10133	4	8	8	9	10	4877	4099	5833	1	4	93	44	70	11321	11118	11490	4	10	5	6	7	5866	8163	7761	0	6	0.0665168	1	0.0147956	1	0.142378	1	0.000124768	1	0.0154705	1
	118146	119237		+	-	PA14_01200	hypothetical protein	131	142	99	28553	22351	19539	10	21	41	62	58	23681	28300	31468	5	25	131	55	93	15964	13870	15328	6	13	16	18	18	16077	23970	19876	2	18	0.00154527	1	0.00132956	1	0.0787068	1	2.16607e-09	1	0.526684	1
	119248	120168	120168	+	-	PA14_01220	hypothetical protein	116	184	150	25296	28862	29459	15	30	110	86	85	62437	39235	45801	11	53	193	77	110	23417	19390	18095	9	22	28	22	18	28117	30009	19396	3	28	1.86505e-12	1	0.0120114	0.0196582	0.030184	1	2.00899e-23	6.83672e-23	0.00654999	1
	120178	121410	121410	+	-	PA14_01230	hypothetical protein	120	183	156	26305	28649	30591	11	23	23	40	28	13538	18331	15513	2	12	218	99	168	26409	24813	27620	9	21	17	10	23	17101	14473	24832	1	15	0.00446554	1	0.392374	0.529589	0.977438	1	0.0343753	0.0535481	0.0564779	1
121756			121785	+	-	predicted RNA	-	93	138	101	20300	21585	19765	352	685	55	57	48	31407	25877	26019	206	925	13	4	9	1657	1249	1619	22	50	2	1	1	2409	2052	1289	7	63	1.12591e-05	4.50181e-05	0	0	2.94303e-71	4.03608e-70	0	0	4.63482e-150	1.61164e-148
121786	121786	122514	122514	+	-	PA14_01240	carbonic anhydrase	4594	6411	4966	1001114	1002602	970578	696	1359	960	1072	832	544303	484605	446995	151	674	1659	545	1063	200942	136390	174320	106	233	126	87	175	126787	116578	188050	22	197	0.00523583	0.0156541	0	0	4.65522e-75	6.67097e-74	6.95398e-82	4.17865e-81	7.79803e-15	5.34712e-14
122515			122650	+	-	predicted RNA	-	418	581	388	91212	90986	76012	324	632	128	166	171	72593	75464	91900	131	588	112	35	69	13593	8995	11323	37	83	13	2	11	13405	2930	12712	8	71	0.243149	0.545728	1.95605e-295	3.40892e-294	3.40646e-94	5.49301e-93	2.72563e-252	2.86094e-251	8.72865e-82	1.87807e-80
113484			113272	-	-	predicted RNA	antisense: PA14_01160	384	502	425	83673	78562	83176	195	384	360	527	551	204519	238275	296051	258	1156	401	176	251	48619	44055	41162	91	209	107	115	67	107667	152705	72155	56	520	8.8122e-50	1.52849e-48	1.95381e-21	7.17833e-21	8.95397e-07	3.18445e-06	0	0	1.47587e-05	5.61642e-05
122650			121697	-	-	predicted RNA	antisense: PA14_01240	5553	7596	5785	1209947	1187766	1130691	630	1232	1375	1627	1238	779782	735619	664820	170	761	1728	721	1076	209356	180431	176540	87	197	148	80	149	149517	107068	160448	16	145	0.201839	0.460907	0	0	1.10028e-123	2.10777e-122	5.07211e-168	4.35762e-167	2.18593e-40	2.86909e-39
	122725	124296	124296	+	-	PA14_01250	sulfate transporter	290	310	251	63325	48598	49196	17	34	50	73	79	28366	33301	42397	4	22	251	133	183	30505	33463	30156	8	19	33	26	16	33440	34536	17772	2	18	0.0464699	1	2.95711e-12	8.16264e-12	0.0780613	1	0.0010514	0.00186783	0.960229	1
	124433	125029	125029	+	-	PA14_01270	hypothetical protein	170	252	144	37060	39456	28296	30	58	23	47	33	13115	21284	18071	6	29	147	68	106	17835	17203	17494	12	29	18	16	19	18456	21290	20381	3	33	7.77442e-05	1	1.99585e-10	5.11655e-10	0.308125	1	0.239169	0.335586	0.0815862	1
125171	125293	126417	126417	+	coxB	PA14_01290	cytochrome c oxidase subunit II	543	748	634	118329	117063	124002	54	106	593	1024	1074	336555	462879	576858	91	407	527	213	414	63917	53494	67933	24	54	304	266	187	305466	353662	200964	28	254	2.61748e-72	5.80196e-71	9.81292e-31	4.39545e-30	1.029e-23	7.30156e-23	0	0	0.0436207	0.106363
125323			125177	-	-	predicted RNA	antisense: coxB	144	211	161	31583	33109	31660	112	218	216	319	351	122667	144465	188701	231	1033	101	56	74	12286	14079	12154	37	87	76	55	40	76977	74148	43496	49	441	2.08512e-143	8.09445e-142	1.65201e-17	5.43288e-17	2.41041e-18	1.45437e-17	0	0	1.53688e-06	6.46563e-06
	126427	128019		+	coxA	PA14_01300	cytochrome c oxidase subunit I	257	358	313	56018	56006	61181	18	36	396	612	771	224818	276887	414168	42	191	328	146	227	39794	36625	37311	10	23	129	91	68	130145	121284	73991	7	68	1.76691e-182	8.05207e-181	1.40561e-10	3.63387e-10	4.72596e-15	2.51263e-14	0	0	5.80795e-10	3.09912e-09
128030	128030	128584		+	-	PA14_01310	cytochrome C oxidase assembly protein	83	125	80	18129	19686	15748	16	32	113	207	174	64458	93649	93686	34	151	76	39	52	9247	9857	8639	7	16	31	22	12	31446	30438	13290	5	45	2.2053e-156	9.14142e-155	1.48459e-10	1	3.09948e-08	1	0	0	2.54173e-13	1.61181e-12
128595	128595	129482	129694	+	coIII	PA14_01320	cytochrome c oxidase subunit III	516	610	416	112494	95477	81470	55	108	285	536	614	161998	242299	329658	61	275	559	275	368	67732	68910	60435	32	73	140	107	81	140954	142826	87158	15	139	7.38669e-32	9.18579e-31	1.94292e-12	5.39358e-12	1.09769e-05	3.58422e-05	1.31214e-174	1.15295e-173	0.000509183	0.00165377
129707	129707	129498	129323	-	-	PA14_01330	hypothetical protein	357	451	359	77971	70583	70198	176	347	108	188	186	61455	85157	100000	88	391	423	180	301	51224	45065	49444	101	231	93	53	73	94311	71323	79221	44	388	0.00745816	0.021775	1.04634e-11	2.84018e-11	0.0013037	0.00352832	1.93639e-21	6.33407e-21	0.52389	1
129723	129723	130517		+	-	PA14_01340	hypothetical protein	73	105	127	15960	16436	24827	12	23	72	130	169	40936	59047	91059	17	80	79	28	48	9606	7040	7877	4	10	43	24	24	43868	32807	26178	4	43	4.74283e-68	1.00283e-66	2.59329e-20	1	2.19051e-15	1	0	0	0.00565809	0.0160345
	130492	131070	131070	+	-	PA14_01350	hypothetical protein	66	71	56	14579	11217	11135	10	21	34	72	112	19493	32733	60592	14	64	37	15	28	4500	3853	4641	3	7	18	13	9	18125	17760	10324	2	26	2.00279e-45	1	5.14517e-27	1	2.43245e-05	1	0	1	0.000112307	1
	131135	132208		+	-	PA14_01360	hypothetical protein	36	40	32	7874	6397	6356	3	6	11	31	58	6705	14223	31230	3	16	35	28	34	4256	7220	5671	2	5	7	8	16	7944	11510	18014	1	11	5.55017e-25	1	0.0472195	1	2.09633e-12	1	7.91021e-46	1	0.70474	1
132234	132234	133148	133148	+	-	PA14_01380	protoheme IX farnesyltransferase	73	121	83	16069	19015	16298	9	18	44	73	96	25366	33150	51870	8	40	146	73	94	17701	18333	15487	8	18	26	13	19	26628	17324	21423	2	23	8.51787e-22	1	0.446012	0.595314	2.80247e-06	1	1.86262e-15	5.3072e-15	0.0718518	1
133174	133174	133809		+	-	PA14_01390	hypothetical protein	361	468	212	78801	73332	41540	52	101	161	232	199	91525	105192	106893	35	159	593	310	479	71822	77663	78652	51	119	88	38	35	88572	51484	38576	10	93	2.41062e-08	1.17286e-07	0.782909	0.993463	0.0800923	0.173344	7.65604e-12	1.96682e-11	0.0145093	0.038473
	134301	133849	133849	-	-	PA14_01400	hypothetical protein	208	370	226	45431	57893	44267	56	108	45	49	34	26057	22482	18656	11	49	249	122	176	30249	30631	28935	28	66	24	9	17	25050	12539	18669	4	41	3.79611e-07	1.69211e-06	1.08254e-09	2.6924e-09	6.96617e-05	0.000213406	0.838383	1	0.856294	1
134433	134433	134906		+	-	PA14_01410	hypothetical protein	115	160	104	25063	25163	20446	25	49	23	29	23	13373	13161	12408	6	27	246	128	204	29804	32254	33545	28	67	9	16	23	9473	21997	24755	4	39	0.0115349	1	0.0109198	0.0179277	0.176325	1	5.57093e-07	1.19445e-06	0.00473884	1
	135162	135890		+	-	PA14_01430	short chain dehydrogenase	33	52	40	7204	8185	7953	5	10	9	17	7	5273	7975	4071	1	7	88	46	59	10680	11668	9708	6	14	7	3	10	7217	5161	10742	1	10	0.953043	1	0.00218398	1	0.0100475	1	0.014875	1	0.0380166	1
	135915	136502		+	-	PA14_01440	hypothetical protein	30	45	40	6711	7188	7840	6	12	5	11	10	2856	5417	5742	1	7	69	35	54	8358	8851	8955	6	14	2	3	3	2127	4976	3852	0	6	0.448332	1	0.207548	1	0.582516	1	0.0770399	1	0.949205	1
	136732	138081		+	-	PA14_01460	C4-dicarboxylate transporter DctA	41	58	66	8959	9195	12906	3	7	30	33	26	17198	14978	14002	2	11	368	150	186	44629	37514	30575	12	27	11	16	16	11219	21284	17962	1	12	4.97982e-06	1	2.24969e-56	1.44031e-55	1.87289e-09	1	4.12119e-07	8.88024e-07	0.13927	1
138130	138130	138816	138816	+	-	PA14_01470	transcriptional regulator	37	43	52	8234	6747	10344	6	12	9	11	7	5254	5101	4154	1	7	912	380	539	110521	95235	88423	63	142	27	13	40	27449	17601	43594	4	43	0.117247	1	0	0	2.98358e-58	1	0	0	3.95974e-64	1
	138917	139651	139651	+	-	PA14_01480	hypothetical protein	28	32	36	6305	5116	7196	4	8	0	5	9	406	2435	5224	0	3	283	115	185	34375	28840	30350	18	42	5	9	8	5990	13219	9458	1	13	0.00333624	1	3.31178e-128	3.40315e-127	2.34576e-08	1	1.15643e-216	1.12679e-215	2.32295e-14	1
139731	139831	140241	140267	+	-	PA14_01490	hemolysin	1340	1446	1093	292165	226161	213662	300	593	449	647	470	254999	292474	252705	146	648	1674	881	1317	202769	220497	216013	222	518	308	263	277	309626	349135	298138	86	776	0.0103239	0.0295307	0.000104288	0.000201094	3.54078e-05	0.000111046	1.29011e-10	3.17743e-10	0.235758	0.496486
141181	141181	140273	139731	-	-	PA14_01500	transcriptional regulator	245	335	278	53529	52390	54337	30	58	40	64	45	22881	29150	24214	6	27	1254	645	985	151851	161330	161558	74	174	109	127	123	109908	169277	132996	16	151	2.24933e-06	1	2.55124e-37	1.28033e-36	3.80841e-33	3.2912e-32	3.79339e-120	2.77212e-119	8.0714e-93	1.98724e-91
	141762	141481	141481	-	-	PA14_01510	hypothetical protein	123	150	123	26962	23535	24211	44	88	42	47	37	24205	21520	20156	17	77	157	87	120	19123	21822	19728	30	71	15	10	11	15335	13694	12145	5	48	0.428578	0.897396	0.168823	0.24103	0.449552	0.838211	0.0622748	0.0942667	0.258817	0.539011
141986	141986	141759		-	-	PA14_01520	hypothetical protein	249	324	245	54343	50768	47997	114	223	61	94	67	34950	42610	36367	37	166	445	276	355	53916	69229	58222	111	265	34	42	25	34281	55755	27117	18	171	0.418332	0.879456	0.80287	1	0.544268	0.993852	0.440072	0.590816	0.275757	0.570728
	142785	142162	142162	-	-	PA14_01540	hypothetical protein	80	133	82	17443	20859	16068	15	29	6	7	13	3412	3181	7066	1	7	207	115	164	25076	28975	26899	18	43	5	9	8	5733	13093	9355	1	15	8.90978e-19	1	3.57924e-05	7.13416e-05	0.377128	1	2.57007e-53	1.27669e-52	3.20025e-05	1
	142886	143386	143386	+	-	PA14_01550	lipoprotein	94	146	120	20674	22972	23534	22	44	38	36	41	21896	16401	22340	8	40	192	90	160	23350	22536	26318	20	48	33	10	33	33574	14394	35874	6	55	0.310443	1	0.300696	0.412916	7.57695e-06	1	0.878012	1	0.00435009	1
143458	143458	143799	143799	+	-	PA14_01560	hypothetical protein	110	168	165	24126	26402	32304	41	80	94	106	88	53610	48128	47446	32	145	386	202	263	46794	50631	43165	58	137	71	40	68	71961	53260	73816	22	193	2.71198e-13	1.75775e-12	6.87354e-06	1.43311e-05	7.64313e-30	6.26566e-29	5.47798e-05	0.000105408	0.0167687	0.0440187
145308	145308	143881		-	gabP	PA14_01580	gamma-aminobutyrate permease	98	168	145	21526	26378	28512	9	17	63	52	46	36075	23711	24932	4	19	510	259	447	61845	64810	73412	20	46	55	27	41	55246	36193	44182	3	31	0.0099436	1	3.25231e-28	1.39138e-27	1.50769e-14	1	6.54326e-07	1.39965e-06	9.24324e-05	1
146970	146970	145477	145477	-	-	PA14_01600	aldehyde dehydrogenase	1226	1699	1460	267222	265790	285483	93	182	796	888	728	451622	401821	391072	62	277	7782	3526	5333	942346	881944	874359	263	602	719	718	571	723012	953022	613094	56	510	5.00776e-07	2.20408e-06	5.01322e-40	2.63859e-39	4.95124e-31	4.1375e-30	0.0230544	0.0365098	0.00210506	0.00632724
145654			146064	+	-	predicted RNA	antisense: PA14_01600	1003	1346	1130	218654	210606	220979	269	527	675	699	630	383148	316401	338097	187	841	5404	2384	3906	654488	596400	640537	672	1534	569	648	534	572208	860520	573445	178	1627	1.05987e-07	4.9373e-07	4.01613e-29	1.74978e-28	3.73768e-39	3.59887e-38	0.130669	0.190827	0.000340043	0.00112383
	147341	147054	147054	-	-	PA14_01610	hypothetical protein	107	111	98	23339	17372	19322	34	69	43	64	47	24525	29068	25581	20	91	825	442	566	100000	110663	92928	150	351	33	31	28	34088	42245	30737	13	123	2.88653e-05	0.000111231	2.30279e-175	2.83008e-174	4.74883e-15	2.52297e-14	6.82205e-33	2.68671e-32	0.00569769	0.0161405
147314			147368	+	-	predicted RNA	antisense: PA14_01610 aptA	16	26	21	3536	4086	4256	37	71	13	11	13	7457	5092	7360	26	120	274	153	187	33288	38498	30801	264	621	12	12	8	12297	17133	9530	25	236	2.41283e-07	1.09412e-06	0	0	8.05936e-41	7.91586e-40	1.93212e-45	8.89892e-45	1.60575e-05	6.07916e-05
148728	148687	147341		-	aptA	PA14_01620	beta alanine--pyruvate transaminase	256	384	266	55986	60116	52107	21	41	117	168	126	66739	75950	68096	11	52	3863	1511	2171	467853	377964	355960	132	297	87	121	85	87855	161430	92026	9	84	0.000581769	1	0	0	2.26434e-18	1.36737e-17	3.5598e-95	2.30931e-94	0.000135457	0.000469019
148572			148677	+	-	predicted RNA	antisense: aptA	43	51	48	9460	8018	9394	42	84	19	21	9	11211	9641	4858	18	80	540	184	268	65397	46177	43959	221	489	20	11	13	20682	15047	14471	17	157	0.156548	0.366846	9.63041e-184	1.23962e-182	3.65842e-13	1.79544e-12	3.26793e-73	1.86881e-72	9.8721e-06	3.83845e-05
	148823	149740		+	-	PA14_01640	LysR family transcriptional regulator	61	99	75	13487	15488	14830	8	15	22	39	19	12594	17730	10291	3	14	338	175	262	41026	43829	42986	19	46	51	33	73	51857	44231	78978	7	63	0.177491	1	1.15532e-37	5.82582e-37	3.32135e-99	5.47613e-98	8.99268e-15	2.52214e-14	6.33512e-44	8.92145e-43
151237	151223	149853	149740	-	-	PA14_01660	guanine deaminase	141	172	165	30832	26904	32360	11	21	49	82	68	27943	37322	36497	5	24	1288	585	877	156025	146305	143936	47	108	192	134	135	193316	178035	145126	14	125	0.0105079	1	3.05051e-153	3.4275e-152	5.56644e-234	1.58298e-232	7.21832e-49	3.41903e-48	4.00569e-81	8.51877e-80
	152381	153952		+	-	PA14_01670	ABC transporter ATP-binding protein	20	14	25	4508	2228	5038	1	2	2	10	4	1410	4842	2677	0	1	80	38	67	9736	9696	11016	2	6	8	4	12	9027	6144	12924	0	5	0.790526	1	2.44636e-19	1	2.37561e-19	1	1.04069e-10	1	2.7735e-11	1
	153952	155049		+	-	PA14_01680	ABC transporter permease	9	14	12	2106	2200	2422	1	2	5	5	5	2845	2422	3030	0	2	47	27	41	5778	6951	6748	2	5	9	7	9	9225	10506	9669	0	8	0.0074383	1	1.54726e-19	1	3.01852e-63	1	0.00330376	1	2.47217e-14	1
155072	155072	156052	156052	+	-	PA14_01690	ABC transporter permease	56	70	66	12310	11027	12993	6	12	43	56	38	24625	25744	20834	5	24	261	138	145	31609	34684	23900	13	30	51	37	34	51333	49194	37235	5	46	2.9287e-14	1	2.85814e-22	1.07209e-21	1.04949e-78	1	0.809764	1	1.43438e-07	1
156138			156154	+	-	predicted RNA	-	23	34	20	5092	5325	3981	145	282	20	42	18	11404	19320	9861	183	795	56	37	41	6789	9423	6859	188	452	26	14	24	26475	19614	26658	163	1426	2.24027e-29	2.57631e-28	0.000252541	0.000475101	7.32408e-124	1.41041e-122	1.96132e-11	4.96213e-11	2.30415e-05	8.58585e-05
156155	156164	156727	156729	+	ahpC	PA14_01710	alkyl hydroperoxide reductase	4276	5650	3575	931745	883467	698878	760	1485	842	1862	966	477723	841682	518370	249	1086	8804	5306	7163	1066198	1327068	1174382	890	2108	2057	1291	3150	2066119	1712836	3379112	486	4230	0.459353	0.954481	0.492002	0.651102	7.64983e-12	3.53889e-11	0.115838	0.170424	2.33228e-14	1.5656e-13
156730			156743	+	-	predicted RNA	-	26	33	23	5871	5222	4539	189	372	2	6	5	1608	2718	2896	38	171	50	27	38	6067	6950	6275	195	459	11	5	18	11575	7167	20226	107	927	0.0126061	0.0356558	0.160376	0.229775	2.59001e-24	1.8759e-23	0.000117166	0.000220536	1.61059e-36	1.94357e-35
156734			156140	-	-	predicted RNA	antisense: ahpC	4051	5570	3426	882857	871060	669608	697	1357	896	1970	939	508512	890545	504308	245	1066	8720	5151	7115	1055933	1288293	1166650	832	1966	1997	1336	3138	2005609	1773402	3366214	458	4002	0.686248	1	0.451517	0.602323	8.89923e-13	4.28155e-12	0.231543	0.325447	4.13986e-13	2.58724e-12
156872	156872	158437	158463	+	ahpF	PA14_01720	alkyl hydroperoxide reductase	293	379	286	63880	59284	56035	19	38	55	110	79	31231	49967	42536	5	26	2049	998	1694	248174	249797	277847	71	165	674	643	1137	677343	853973	1220335	66	585	0.150343	1	2.57618e-108	2.39259e-107	0	0	7.15987e-127	5.39342e-126	0	0
159413	159413	158517	158517	-	-	PA14_01730	hypothetical protein	166	228	135	36384	35723	26450	18	36	56	84	79	31963	38311	42688	9	41	3060	1338	2424	370544	334786	397508	179	409	118	96	169	119213	128187	181423	18	159	0.00856405	1	0	0	7.20088e-118	1.32413e-116	0	0	4.04159e-40	5.24834e-39
159078			159236	+	-	predicted RNA	antisense: PA14_01730	37	74	53	8118	11725	10360	33	63	29	28	47	16696	13103	25658	25	116	945	460	717	114473	115211	117652	315	728	42	41	52	42329	55075	56116	35	321	6.39649e-11	3.67222e-10	0	0	3.09329e-145	6.503e-144	8.30158e-113	5.87355e-112	2.04557e-17	1.55366e-16
	159868	161217	161217	+	-	PA14_01750	hydroxydechloroatrazine ethylaminohydrolase	89	138	94	19413	21610	18555	7	14	59	83	90	33989	37810	48682	6	29	430	194	327	52131	48639	53697	16	38	49	31	69	49240	42410	74811	4	41	7.35248e-19	1	2.64814e-28	1.13489e-27	3.58646e-45	1	0.257314	0.359055	0.00478862	1
161387	161387	162376	162376	+	nuh	PA14_01760	nonspecific ribonucleoside hydrolase	530	581	489	115689	90890	95615	51	101	84	103	102	47859	46572	54841	11	50	685	405	543	83010	101399	89046	38	92	45	35	39	45550	46950	42681	5	45	5.13028e-05	0.00019303	0.00128109	0.00228362	0.000834528	0.00230532	0.0517023	0.0790291	0.852004	1
163261	163261	162413		-	-	PA14_01770	nucleoside-binding outer membrane protein	173	205	174	37768	32059	34073	20	40	39	64	41	22498	28963	22126	6	28	304	116	209	36909	29215	34285	17	39	15	11	22	15889	15793	23867	2	21	0.232171	1	0.128716	0.186934	0.155773	1	0.952351	1	0.731516	1
163922	163922	163296	163289	-	-	PA14_01780	nucleoside 2-deoxyribosyltransferase	394	666	587	85961	104267	114876	83	162	106	143	101	60422	65053	54198	21	95	631	278	450	76412	69728	73850	51	116	58	36	64	58852	48092	69458	10	93	0.0141822	0.0398068	1.1943e-09	2.96232e-09	0.162708	0.332995	0.0656622	0.0989857	0.545471	1
	164590	164072		-	-	PA14_01790	nucleoside 2-deoxyribosyltransferase	147	226	191	32063	35352	37347	34	67	14	32	24	8479	14764	12937	5	23	244	127	173	29636	31761	28518	24	57	27	14	20	27969	19667	22511	5	45	1.6092e-12	1.00483e-11	0.0241842	0.0382823	0.944396	1	3.87574e-07	8.35869e-07	4.12663e-06	1
	164828	165925		+	-	PA14_01800	hypothetical protein	50	67	39	11017	10559	7733	4	8	13	17	17	7864	7724	9456	1	7	72	23	45	8781	5837	7463	3	6	4	4	8	4768	5768	9597	0	6	0.507874	1	0.0042635	1	0.540829	1	0.00327859	1	0.941886	1
	165998	166960	166960	+	-	PA14_01810	oxidoreductase	70	106	85	15277	16584	16738	8	16	17	47	39	9993	21400	21229	4	18	119	59	87	14487	14970	14355	6	15	16	8	23	16764	11899	24698	2	18	0.0129392	1	0.955434	1	0.000375206	1	0.0200959	1	0.25408	1
167065	167065	168015		+	-	PA14_01830	adenosine deaminase	209	286	213	45654	44741	41731	23	46	54	71	67	30672	32526	36158	7	34	319	160	259	38734	40205	42481	18	42	39	23	33	39554	30860	36162	4	37	0.469181	1	0.0134378	0.0218708	0.307727	1	0.228808	0.321858	0.168166	1
168129	168212	168757		+	-	PA14_01840	RNA polymerase ECF-subfamily sigma-70 factor	10	19	27	2297	3003	5337	3	6	30	32	35	17475	14604	18957	6	31	85	52	60	10385	13103	9999	8	20	48	66	71	49131	87994	76967	14	130	2.20554e-92	1	1.87972e-31	8.52905e-31	0	0	5.75782e-05	0.000110474	7.03038e-46	1.02548e-44
	168754	169749	169749	+	-	PA14_01860	transmembrane sensor	20	49	38	4559	7684	7570	3	6	17	17	22	10020	8049	12278	2	10	174	91	160	21118	22857	26293	10	23	24	19	22	25040	25824	24110	2	25	6.90722e-07	1	1.67491e-54	1.05123e-53	1.24505e-69	1	1.05579e-05	2.1252e-05	6.22555e-10	1
	169897	172284		+	-	PA14_01870	TonB-dependent receptor	45	55	57	9909	8609	11224	2	4	27	31	23	15719	14384	12539	1	5	130	54	80	15845	13667	13252	2	5	11	16	14	12020	22419	15946	0	7	1.88339e-05	1	0.00045177	1	1.79975e-10	1	0.276304	1	0.0674252	1
	172662	173489	173489	+	pcaQ	PA14_01890	transcriptional regulator PcaQ	93	131	136	20475	20628	26608	13	27	29	39	36	16756	17908	19571	4	21	460	202	264	55724	50651	43349	26	60	43	43	40	44076	57286	43156	6	58	0.90048	1	6.68026e-17	2.16585e-16	3.51274e-23	1	4.29613e-11	1.07469e-10	9.49984e-16	1
	173624	174343		+	pcaH	PA14_01900	protocatechuate 3,4-dioxygenase subunit beta	16	22	19	3516	3486	3714	2	4	10	22	15	5916	10271	8161	2	11	27	16	20	3379	4116	3359	2	5	7	2	6	7454	2725	7313	0	8	3.9471e-15	1	0.954423	1	6.84251e-08	1	6.22315e-15	1	0.767956	1
	174354	174959		+	pcaG	PA14_01910	protocatechuate 3,4-dioxygenase subunit alpha	35	43	36	7661	6767	7150	6	11	11	16	22	6648	7675	12181	3	14	43	25	34	5291	6313	5729	4	9	7	4	11	7865	6210	12145	1	14	0.0014636	1	0.0208801	1	0.000121544	1	4.67632e-08	1	0.394417	1
	175175	176014		+	pcaR	PA14_01930	transcriptional regulator PcaR	50	66	44	10991	10449	8783	6	11	12	23	18	7123	10605	10163	2	11	116	54	84	14144	13716	13804	7	16	22	13	17	22681	17845	18746	2	23	0.230847	1	0.00172317	1	7.84376e-15	1	0.209283	1	7.0726e-07	1
176167	176167	177318		+	-	PA14_01940	RND efflux membrane fusion protein	280	408	414	61050	63829	80937	30	59	83	115	106	47102	52412	57273	10	45	835	426	558	101199	106612	91592	37	86	72	67	47	73094	89981	50541	6	61	0.674363	1	0.041774	0.0646616	0.00990368	0.0243673	0.0274929	0.043268	0.013385	0.0357112
	177315	178385		+	-	PA14_01960	RND efflux membrane fusion protein	275	376	360	60067	58811	70528	30	58	71	108	84	40676	49246	45267	9	42	616	317	450	74695	79439	73816	30	70	60	64	47	61182	85381	50912	6	61	0.270401	1	0.965973	1	0.00975564	0.0240353	0.194175	0.276526	0.00203454	0.00613289
	178382	181429		+	-	PA14_01970	RND efflux transporter	1340	1837	1430	292115	287302	279479	48	93	360	349	416	204299	157959	223555	14	64	1630	766	1162	197457	191584	190627	27	63	194	120	151	195216	160348	162934	6	56	0.334576	0.724579	1.51338e-12	4.22033e-12	0.29899	0.582344	3.80828e-05	7.41543e-05	0.908142	1
181628	181628	182566	182566	+	-	PA14_01980	LysR family transcriptional regulator	215	359	279	47027	56206	54559	28	56	50	59	46	28521	26857	24988	6	28	495	248	345	60004	62197	56674	27	63	47	23	29	47875	31698	31222	4	39	4.0003e-05	1	0.448728	0.598713	0.971817	1	2.04365e-05	4.04268e-05	0.0038386	1
	182682	182867	182867	+	-	PA14_01990	hypothetical protein	54	62	34	11796	9791	6796	25	50	23	24	23	13381	11170	12699	14	66	62	47	54	7606	11870	8860	20	50	13	7	3	13638	10401	4053	5	50	0.000315859	1	0.858357	1	0.0109205	1	0.000127837	0.000240027	0.809425	1
183086	183147	183299	183299	+	-	PA14_02010	hypothetical protein	55	81	88	11998	12791	17304	46	91	105	110	66	59792	49945	35720	71	316	140	50	95	17021	12648	15685	44	98	49	35	8	49379	46660	9164	25	229	2.9785e-67	6.24379e-66	0.173356	0.24707	1.7179e-31	1.45043e-30	1.06833e-40	4.62986e-40	0.329761	0.67058
	183454	184788	184788	+	-	PA14_02020	outer membrane porin	178	234	174	38962	36731	34090	14	27	61	88	56	34681	39934	30050	5	26	846	382	604	102517	95740	99051	32	74	47	34	43	47934	46251	46812	3	35	0.262961	1	6.56995e-28	2.78473e-27	1.88313e-05	1	4.09762e-13	1.09364e-12	0.00722563	1
185614	185614	184817		-	-	PA14_02030	AraC family transcriptional regulator	148	194	188	32283	30349	36775	21	41	15	17	18	9022	8058	10016	2	11	276	131	223	33522	32831	36620	18	43	23	11	18	24041	14915	20190	2	24	3.42822e-21	1	0.39194	0.529199	0.449552	1	1.83452e-21	6.01156e-21	2.45687e-07	1
185692	185692	187308	187308	+	-	PA14_02050	gamma-glutamyltranspeptidase	86	129	70	18840	20236	13723	5	10	22	24	26	12925	11293	14048	1	7	419	196	384	50745	49089	63096	14	33	14	17	15	14390	22901	16828	1	11	0.756524	1	1.12735e-46	6.46707e-46	0.0018218	1	1.21809e-33	4.83347e-33	0.00704634	1
	187980	188816	188816	+	-	PA14_02060	hypothetical protein	73	103	70	15958	16196	13806	9	18	53	66	26	30414	29994	14122	6	29	134	72	118	16227	18185	19386	9	21	16	6	12	16438	8955	13795	1	15	1.5798e-09	1	0.0416707	0.0645152	0.0499742	1	0.000240917	0.000446478	0.0437574	1
	189058	190464		+	-	PA14_02070	transporter	11	16	11	2427	2652	2183	0	1	2	10	15	1323	4575	8559	0	3	107	65	76	13026	16302	12527	4	9	22	19	13	22270	25666	14363	1	14	8.47217e-10	1	6.90106e-123	1	0	1	7.85067e-09	1	3.0445e-28	1
	190557	191222	191222	+	-	PA14_02090	TetR family transcriptional regulator	767	1199	888	167228	187531	173580	136	264	307	367	282	174438	165885	151581	55	246	508	244	314	61564	61068	51495	37	87	49	19	31	50150	25382	33883	6	54	0.40384	0.853638	1.04444e-100	9.31114e-100	7.60558e-35	6.75571e-34	1.03241e-87	6.46311e-87	5.35582e-31	5.75339e-30
	191228	191818	191818	+	-	PA14_02100	hypothetical protein	124	163	183	27160	25622	35789	25	49	39	47	23	22414	21522	12553	7	31	283	153	261	34369	38379	42876	27	65	21	18	28	21676	25085	30361	4	43	0.0632909	1	0.131801	0.19112	0.0916276	1	0.000536187	0.000971839	0.00571641	1
	192532	191825		-	-	PA14_02110	diguanylate cyclase	60	78	92	13263	12306	18168	10	20	18	41	29	10647	18583	15884	4	21	289	148	208	35070	37136	34205	21	50	23	12	19	23403	16486	21036	3	28	0.0371519	1	2.0486e-22	7.73178e-22	1.41841e-07	1	2.56464e-06	5.32902e-06	0.0105131	1
	193039	192659		-	-	PA14_02130	hypothetical protein	22	45	36	4998	7189	7159	8	16	13	18	8	7383	8541	4487	4	17	76	45	57	9222	11440	9357	11	26	4	5	3	4244	7550	3852	1	13	0.0316447	1	6.00899e-05	0.000117977	0.0987265	1	0.379233	0.513175	0.986022	1
	193608	193066		-	-	PA14_02140	hypothetical protein	37	73	50	8197	11506	9921	9	18	29	36	11	16639	16321	6263	5	24	70	37	54	8595	9498	8954	7	16	6	3	4	6519	4448	4713	1	9	0.000261022	1	0.281374	1	0.5625	1	1.6413e-06	1	0.0030681	1
	195608	193617	193617	-	-	PA14_02150	hypothetical protein	165	228	201	36133	35794	39290	9	18	166	191	100	94664	86341	53893	8	39	421	235	344	50981	58898	56509	11	27	78	45	74	79134	60863	80335	4	36	5.28881e-19	1	0.0129618	0.0211381	2.66565e-17	1	5.32642e-14	1.46148e-13	0.720487	1
	196920	195871		-	cheB	PA14_02180	chemotaxis-specific methylesterase	28	68	34	6136	10642	6754	3	7	3	6	7	2159	2883	4159	0	2	79	44	67	9608	11118	11035	4	10	8	7	13	8681	9945	14889	1	10	0.00012476	1	0.00416917	1	6.99807e-07	1	2.11135e-11	1	8.4185e-16	1
	197542	196940		-	-	PA14_02190	hypothetical protein	34	46	32	7610	7228	6383	6	11	0	3	3	482	1721	2058	0	2	38	17	32	4655	4395	5284	3	7	2	0	2	2250	989	2398	0	3	8.72368e-21	1	0.000528259	1	5.72322e-05	1	2.73257e-07	1	0.106723	1
	198390	197548		-	-	PA14_02200	chemotaxis protein methyltransferase	89	119	77	19570	18735	15174	10	21	6	16	10	3949	7383	5555	1	6	139	37	74	16835	9380	12209	7	15	11	12	9	11441	16466	9953	1	14	2.46911e-11	1	0.0551488	1	0.354561	1	7.00702e-05	1	5.84912e-07	1
200499	200499	198460	198460	-	-	PA14_02220	chemotaxis transducer	537	599	572	117049	93671	111836	26	52	54	122	71	31174	55296	38385	4	20	1616	631	1041	195759	157960	170736	38	85	116	129	142	117452	172168	152640	8	72	3.81374e-12	1	0.000357369	0.000665486	1.16782e-06	4.11541e-06	2.03628e-42	9.03277e-42	1.55046e-33	1.77746e-32
	201020	200535	200535	-	cheW	PA14_02230	purine-binding chemotaxis protein	200	250	218	43723	39148	42769	43	86	15	40	27	9008	18356	14699	6	28	376	148	239	45632	37013	39280	37	83	38	21	20	38293	28326	21732	6	60	4.78186e-15	3.36059e-14	0.0600062	0.0911145	0.870593	1	9.48525e-12	2.42739e-11	5.27241e-08	2.4845e-07
202926	202926	201007		-	cheA	PA14_02250	two-component sensor	636	795	691	138676	124339	135175	35	69	61	96	100	35031	43575	53888	5	23	1394	572	900	168846	143252	147561	35	79	135	94	114	135993	125857	123254	7	66	2.88446e-19	2.43816e-18	0.317538	0.435147	0.0980378	0.2091	6.06813e-24	2.07755e-23	2.13232e-20	1.78188e-19
203337	203319	202954	202954	-	-	PA14_02260	two-component response regulator	779	901	624	169788	140935	122124	200	394	134	290	304	76345	131310	163216	76	337	875	332	551	106004	83071	90433	113	254	215	111	209	216675	148086	224842	61	536	0.944547	1	5.85335e-16	1.84714e-15	0.000117662	0.000354677	4.95201e-12	1.27843e-11	0.000967079	0.00303744
203141			203289	+	-	predicted RNA	antisense: PA14_02260	353	496	325	77051	77632	63607	250	488	110	164	173	62394	74480	93104	115	514	410	183	274	49686	45778	45060	137	314	110	57	89	111293	75699	95843	72	632	0.0385441	0.101216	5.811e-13	1.63982e-12	1.19047e-05	3.86825e-05	3.86791e-19	1.20864e-18	0.0514286	0.124081
	204689	203517		-	-	PA14_02270	chemotaxis transducer	675	848	620	147273	132668	121180	58	113	67	103	87	38199	46997	46872	8	37	509	212	364	61653	53161	59827	21	49	75	43	66	75953	58111	71371	6	58	7.05474e-20	6.11105e-19	2.56462e-49	1.51259e-48	0.00653678	0.0163967	0.292446	0.404006	0.000417172	1
	205815	204880		-	-	PA14_02290	LysR family transcriptional regulator	79	117	71	17344	18341	13891	9	17	27	37	30	15587	16726	16530	3	17	217	111	185	26329	27924	30449	12	30	40	15	37	41063	20287	40629	4	36	0.0733856	1	3.39453e-08	7.97492e-08	6.29444e-21	1	0.0194466	0.0309837	2.04911e-08	1
	205932	206684		+	fabG	PA14_02300	3-ketoacyl-ACP reductase	10	20	14	2229	3179	2742	1	3	4	5	8	2275	2614	4682	0	4	54	24	46	6617	6006	7674	3	8	6	1	11	6445	2092	12310	1	9	0.0127833	1	8.56727e-14	1	1.38098e-19	1	0.020863	1	3.28938e-05	1
	208394	206784		-	atsA	PA14_02310	arylsulfatase	15	12	23	3285	1966	4673	1	2	2	4	4	1681	1903	2223	0	1	52	36	49	6366	9167	8152	2	4	4	5	8	4204	6995	9370	0	4	0.222038	1	3.8085e-13	1	6.47321e-13	1	2.24833e-15	1	7.51028e-14	1
	209321	208482		-	-	PA14_02330	ABC transporter ATP-binding protein	5	5	2	1096	813	500	0	0	1	0	1	946	0	950	0	0	29	15	24	3513	3984	4091	1	4	2	7	1	2023	9477	1887	0	5	0.878001	1	6.4578e-36	1	4.30228e-55	1	7.64192e-23	1	1.33992e-35	1
	210934	209318		-	-	PA14_02340	ABC transporter permease	16	29	17	3628	4551	3391	1	2	2	5	2	1372	2607	1500	0	1	58	36	47	7106	9238	7842	2	4	12	7	14	12678	10368	15384	0	7	0.0168652	1	1.33611e-09	1	1.44496e-41	1	1.42679e-18	1	7.4671e-65	1
211201	211201	212262		+	-	PA14_02360	ABC transporter substrate-binding protein	11	15	18	2565	2469	3579	1	2	2	1	5	1478	743	2869	0	1	141	55	91	17081	13950	15000	6	14	5	8	9	5812	10929	10103	0	8	0.263416	1	1.86482e-106	1	3.01652e-31	1	7.54825e-109	1	4.37432e-32	1
	213643	212285		-	-	PA14_02370	porin	8	14	19	1844	2333	3906	1	1	5	11	3	3149	5381	2053	0	2	149	73	98	18149	18504	16182	5	12	22	9	17	22478	12315	18659	1	13	0.00179289	1	5.71882e-170	1	3.0599e-180	1	2.20757e-31	1	1.52535e-35	1
	213891	214616		+	-	PA14_02380	acid phosphatase	14	10	21	3094	1632	4194	2	4	1	0	3	998	365	1609	0	1	46	26	33	5622	6542	5431	3	8	5	4	5	5639	5675	6358	0	8	5.1136e-05	1	8.0285e-07	1	2.79749e-11	1	2.65915e-27	1	1.61128e-31	1
	215557	214640	214640	-	-	PA14_02390	transcriptional regulator	32	41	39	7166	6483	7771	3	7	18	37	21	10419	17029	11410	3	14	79	48	50	9610	12128	8261	4	10	11	10	6	11615	13773	6998	1	11	1.21255e-10	1	0.00240934	1	5.48963e-08	1	0.000944646	1	0.823871	1
	215908	218280		+	-	PA14_02410	TonB-dependent receptor	22	34	35	4866	5405	7015	1	2	8	13	3	4660	6323	2114	0	1	97	31	45	11852	7930	7528	1	3	9	8	9	9270	11285	9752	0	4	0.769315	1	0.000115475	1	3.49445e-11	1	0.0108569	1	1.2567e-06	1
	218321	219223		+	-	PA14_02420	hypothetical protein	4	6	12	1066	987	2376	0	1	0	0	2	0	0	1249	0	0	31	11	24	3868	2880	4016	1	3	0	2	3	885	3035	3754	0	2	6.87077e-05	1	6.61035e-10	1	2.06508e-06	1	2.24836e-40	1	2.63364e-20	1
	219291	220190		+	-	PA14_02435	hypothetical protein	14	20	19	3061	3153	3782	1	3	14	7	3	8311	3380	1978	1	5	111	53	73	13455	13383	12123	6	14	4	4	7	4783	5867	7699	0	6	0.00045838	1	4.77555e-52	1	6.62229e-10	1	3.21132e-08	1	0.045395	1
220837	220837	221955		+	-	PA14_02450	NAD(P) transhydrogenase subunit alpha part 1	205	284	225	44883	44445	44140	20	39	34	72	61	19563	32813	32947	5	25	780	367	578	94504	91830	94809	36	83	105	76	79	105926	101722	85745	9	87	0.0379451	1	1.42113e-12	3.96608e-12	4.71993e-23	3.29184e-22	1.3149e-21	4.32426e-21	3.44033e-32	3.81871e-31
	222031	222339		+	-	PA14_02460	NAD(P) transhydrogenase subunit alpha part 2	52	78	36	11351	12238	7081	17	33	7	8	13	4239	3665	7048	3	16	191	81	146	23144	20479	24000	32	72	29	13	14	29646	17898	15734	7	68	0.00612823	1	2.04031e-15	6.31103e-15	8.8218e-17	5.0136e-16	8.9486e-29	3.32772e-28	1.48228e-27	1.4837e-26
	222339	223775	223775	+	pntB	PA14_02470	pyridine nucleotide transhydrogenase subunit beta	231	311	230	50447	48630	44979	17	33	48	80	59	27775	36196	31860	5	22	612	263	432	74225	65847	70965	21	48	59	49	59	60024	66050	63883	4	44	0.0791583	1	0.0230438	0.0365404	5.49079e-06	1	2.64141e-05	5.19572e-05	2.42368e-08	1
	224119	224931		+	tonB2	PA14_02490	hypothetical protein	0	9	2	46	1468	526	0	0	1	4	5	645	1932	3000	0	2	63	25	33	7708	6456	5463	3	8	1	2	9	1939	3148	9902	0	6	6.91507e-09	1	3.03305e-159	1	2.818e-88	1	3.63594e-10	1	1.27247e-07	1
224960	224960	225679	225679	+	exbB1	PA14_02500	transport protein ExbB	52	68	41	11452	10780	8101	7	14	21	28	33	12437	12921	18026	4	20	334	169	228	40507	42302	37473	24	55	18	15	13	18926	20980	14631	2	25	2.1344e-05	1	5.28875e-71	3.88813e-70	4.66261e-12	1	2.09916e-10	5.1407e-10	0.0314634	1
	225681	226082		+	exbD1	PA14_02510	transport protein ExbD	49	99	46	10843	15525	9173	15	29	6	13	6	3556	6034	3700	2	11	481	197	344	58285	49407	56455	60	136	20	6	22	20984	8757	24497	5	44	3.55563e-06	1	2.4743e-113	2.3485e-112	1.24125e-08	1	0	0	8.02507e-24	1
226231			226119	-	-	predicted RNA	-	70	104	71	15456	16393	13984	69	135	7	18	17	4093	8416	9322	14	64	463	221	345	56139	55333	56627	215	495	24	15	21	24936	21178	22779	23	203	0.00121442	0.00396009	4.56888e-71	3.36228e-70	2.28005e-09	9.33001e-09	3.80303e-130	2.90958e-129	7.05823e-17	5.19942e-16
226133			226449	+	-	predicted RNA	antisense: PA14_02520	289	496	341	63060	77652	66687	113	218	47	96	58	27172	43543	31444	24	107	1704	820	1269	206434	205235	208082	282	651	103	59	90	103804	78352	96663	33	293	8.68136e-06	3.49781e-05	2.29636e-37	1.15321e-36	3.97585e-06	1.34614e-05	3.22367e-114	2.29632e-113	3.69201e-18	2.89404e-17
226475	226475	226263	226232	-	-	PA14_02520	hypothetical protein	240	373	233	52421	58399	45540	126	244	32	74	46	18519	33501	24777	27	120	1172	598	914	141939	149721	149941	297	691	68	36	67	68874	48581	72454	34	297	9.76018e-06	3.91742e-05	2.06922e-32	9.56642e-32	0.000122903	0.000370174	1.57219e-98	1.04108e-97	3.6703e-14	2.43922e-13
226685	226691	227272	227272	+	-	PA14_02530	hypothetical protein	33	79	74	7320	12433	14577	10	19	24	46	58	13807	21221	31441	8	38	1612	850	1335	195202	212773	218928	154	359	66	56	74	67098	75098	80108	14	127	2.66755e-13	1	0	0	7.31666e-274	2.22748e-272	0	0	1.2568e-28	1.29148e-27
226822			226753	-	-	predicted RNA	antisense: PA14_02530	8	18	12	1881	2831	2434	17	34	4	8	13	2823	3742	7200	14	65	317	181	270	38445	45489	44357	259	610	16	8	21	16349	11186	23161	27	241	5.20299e-09	1	0	0	2.04372e-206	5.2985e-205	1.23004e-160	1.03377e-159	4.15482e-19	3.35726e-18
	227383	229047		+	mdcA	PA14_02550	malonate decarboxylase subunit alpha	114	139	146	25035	21824	28668	7	15	83	118	101	47328	53766	54198	6	31	328	145	293	39829	36440	48062	10	24	70	51	46	70729	68690	49809	4	37	8.99334e-20	1	1.20662e-05	2.48261e-05	3.35317e-34	1	3.60803e-08	8.18809e-08	0.0679008	1
	229047	229928	229928	+	-	PA14_02560	triphosphoribosyl-dephospho-CoA synthase	10	14	21	2227	2312	4270	1	3	12	22	27	6909	10033	14899	2	12	54	38	71	6550	9553	11710	4	10	14	15	18	14128	20571	19798	2	20	6.32509e-43	1	1.33651e-27	1	2.11556e-157	1	0.00397241	1	0.000324075	1
	229930	230229		+	mdcC	PA14_02570	malonate decarboxylase subunit delta	6	7	8	1506	1142	1591	2	4	4	10	5	2373	4903	3011	2	11	20	6	10	2470	1565	1741	2	6	6	0	3	6856	514	4270	1	12	9.28148e-12	1	0.135333	1	9.63696e-17	1	1.35905e-07	1	0.196397	1
	230222	231085		+	mdcD	PA14_02580	malonate decarboxylase subunit beta	26	53	38	5837	8442	7568	4	8	25	74	50	14268	33515	26854	6	28	75	42	89	9097	10509	14672	5	13	35	21	30	35404	28359	32222	4	37	2.286e-52	1	1.41687e-05	1	6.68402e-99	1	1.85517e-13	1	0.014812	1
	231082	231888	231888	+	mdcE	PA14_02590	malonate decarboxylase subunit gamma	28	40	35	6263	6357	6922	4	8	26	50	41	14963	22782	22225	5	24	76	34	72	9217	8602	11949	5	12	23	48	42	23413	64552	45085	5	54	2.88682e-40	1	0.000159185	1	1.7242e-281	1	1.39693e-13	1	2.16515e-10	1
231904	231904	232596		+	-	PA14_02610	phosphoribosyl-dephospho-CoA transferase	6	19	12	1349	3004	2410	1	3	8	26	13	4983	12012	7469	2	11	37	14	68	4486	3697	11259	4	9	13	11	29	13485	15403	31774	3	29	3.5681e-39	1	3.36278e-19	1	0	1	0.000205996	1	5.77632e-10	1
	232593	233525	233558	+	-	PA14_02620	epsilon subunit of malonate decarboxylase	53	90	79	11756	14136	15446	7	14	33	78	76	19004	35260	41228	7	34	257	166	236	31121	41593	38808	16	39	39	23	66	39915	31784	71851	5	51	6.3561e-24	1	1.78629e-29	7.83851e-29	5.66723e-69	1	0.143756	0.208528	0.000545363	1
233582	233582	233986	233986	+	-	PA14_02630	malonate carrier protein	37	57	42	8215	8967	8366	10	21	10	30	16	5832	13711	8684	5	23	75	28	43	9115	7220	7098	8	19	10	3	7	10818	4606	7509	2	18	0.015039	1	0.26891	0.372122	0.0453098	1	0.000544825	0.000986764	0.988184	1
	233992	234756		+	-	PA14_02640	malonate transporter subunit MadM	29	37	37	6496	5826	7348	4	8	19	28	16	11235	12981	9031	3	14	59	32	42	7153	8045	7034	4	9	6	1	10	6757	2455	10917	1	8	5.67557e-09	1	0.441177	1	0.00440103	1	2.12398e-07	1	0.249386	1
	235770	234841		-	-	PA14_02650	malonate utilization transcriptional regulator	159	314	241	34705	49169	47151	24	46	88	121	79	49905	54988	42803	11	52	379	175	215	45938	43779	35394	19	44	52	31	46	52945	42311	49499	5	51	0.00741423	1	0.0353278	0.0550202	0.0015461	1	9.24984e-07	1.96884e-06	0.537692	1
	237019	236099	236099	-	-	PA14_02660	LysR family transcriptional regulator	57	72	51	12627	11282	10014	6	12	26	45	27	14963	20769	14889	4	18	138	93	115	16761	23271	18966	8	21	43	22	35	43888	29850	38339	4	40	2.52768e-06	1	7.11719e-08	1.64417e-07	2.94792e-54	1	0.847201	1	7.70207e-10	1
	237370	238860		+	-	PA14_02680	aldehyde dehydrogenase	16	29	13	3541	4536	2592	1	2	5	10	13	2948	4929	7098	0	3	53	33	45	6518	8275	7446	2	4	3	2	5	3319	3702	5647	0	2	0.000185978	1	4.24139e-09	1	0.000626901	1	0.745979	1	0.745636	1
	238918	240351		+	-	PA14_02690	amino acid permease	25	52	33	5556	8205	6534	2	4	11	21	28	6703	9572	15350	1	7	89	44	56	10854	11172	9277	3	7	21	10	6	21276	13846	7029	1	9	2.97769e-07	1	4.2874e-05	1	5.83837e-17	1	0.142202	1	0.0259866	1
	240382	241764		+	-	PA14_02700	aminotransferase	18	22	17	3930	3501	3368	1	2	5	7	8	3095	3464	4826	0	2	41	16	25	5050	4115	4130	1	3	4	6	2	4115	8381	2305	0	3	0.048356	1	0.189598	1	2.24448e-05	1	0.305836	1	0.0673812	1
	241928	242986		+	-	PA14_02720	hypothetical protein	8	6	8	1783	1085	1648	0	1	1	3	3	740	1425	1898	0	1	8	5	14	1019	1303	2334	0	1	1	0	4	1647	0	4615	0	1	0.358556	1	0.902616	1	0.000381659	1	0.292974	1	0.0352994	1
	243945	243064		-	-	PA14_02730	dihydrodipicolinate synthetase	27	27	32	6031	4296	6381	3	6	13	23	10	7921	10405	5745	2	9	65	48	76	7943	12145	12595	5	12	17	7	10	17472	9437	10789	1	14	1.33922e-05	1	8.96162e-11	1	5.91182e-20	1	0.503849	1	0.00184913	1
	244787	244005	244005	-	-	PA14_02740	class II aldolase/adducin domain-containing protein	29	51	35	6498	8103	6856	4	9	32	47	39	18443	21335	20957	5	25	132	64	105	16043	16100	17254	9	21	30	19	24	30309	26234	26699	4	35	5.71626e-33	1	1.58494e-17	5.217e-17	9.02704e-74	1	0.00915469	0.0150871	0.00509893	1
	244942	245481		+	-	PA14_02750	transcriptional regulator	77	69	64	16882	10862	12596	12	24	22	24	24	13028	11108	13375	5	23	153	64	73	18578	16036	12121	12	28	8	11	7	8632	14895	7998	2	19	0.175174	1	0.0546212	0.083248	0.161993	1	0.824087	1	0.806382	1
	245632	246483		+	-	PA14_02760	CoA transferase, subunit A	437	762	699	95317	119247	136694	70	137	128	161	146	73101	73209	78479	19	87	65	44	67	7990	11207	11063	4	11	32	16	28	32203	21429	30464	3	32	0.0387458	0.101651	0	0	4.96527e-22	3.38571e-21	0	0	1.05623e-07	4.87393e-07
	246480	247262		+	-	PA14_02770	CoA transferase subunit B	205	315	320	44758	49407	62714	34	66	83	83	84	47588	37912	45315	12	55	61	35	45	7439	8964	7513	4	10	16	13	9	16695	17707	9824	2	18	0.88339	1	5.25216e-298	9.21892e-297	1.47128e-10	6.42547e-10	1.28077e-194	1	9.69053e-08	1
	247259	248464		+	pcaF	PA14_02790	beta-ketoadipyl CoA thiolase	273	452	566	59569	70688	110739	34	66	105	137	109	60020	62169	58992	11	50	196	108	137	23815	27022	22473	8	20	51	32	37	51996	43697	40453	4	37	0.661665	1	2.6583e-53	1.6335e-52	0.133024	0.276251	4.29472e-28	1.57552e-27	0.380786	1
	248614	249912		+	pcaT	PA14_02810	dicarboxylic acid transporter PcaT	210	267	212	45859	41803	41588	16	33	63	62	69	36187	28037	37349	5	26	228	118	176	27708	29553	28948	9	22	28	26	20	28434	34939	21949	2	21	0.714586	1	2.38206e-06	5.10729e-06	0.816223	1	0.000594885	0.00107425	0.947826	1
	249935	251314	251314	+	pcaB	PA14_02830	3-carboxy-cis,cis-muconate cycloisomerase	199	326	334	43395	51010	65399	19	38	99	117	108	56355	53220	58269	9	40	584	314	480	70740	78671	78750	23	55	86	69	99	86584	92119	107070	7	69	0.0369291	1	0.0459099	0.0706017	2.35928e-13	1.16566e-12	0.383389	0.518225	7.23138e-05	0.000258058
251329	251329	252120		+	pcaD	PA14_02840	beta-ketoadipate enol-lactone hydrolase	160	231	208	34868	36231	40693	24	47	30	66	41	17149	29881	22348	6	29	183	84	125	22267	21048	20603	11	26	20	11	26	20108	14902	28329	3	26	0.0244694	1	1.97816e-07	4.47817e-07	0.25759	1	0.0571742	0.0869044	0.55469	1
252131	252131	252532	252532	+	pcaC	PA14_02850	gamma-carboxymuconolactone decarboxylase	142	207	147	31016	32461	28807	39	76	38	53	56	21763	24114	30373	14	63	112	22	63	13677	5618	10419	11	24	8	10	20	8122	13364	22465	4	36	0.957389	1	1.64505e-38	8.4286e-38	0.0526901	0.117219	1.04421e-25	3.69402e-25	0.103486	1
252660	252660	253601	253601	+	-	PA14_02870	transcriptional regulator	121	184	182	26408	28818	35698	16	32	36	45	37	20689	20464	19996	4	21	251	118	203	30421	29574	33352	14	33	15	21	25	15819	27943	26977	2	25	0.136541	1	0.606671	0.787814	0.33975	1	0.240911	0.337902	0.0661772	1
	253792	254625	254625	+	-	PA14_02890	hypothetical protein	41	56	49	9131	8909	9678	5	11	36	41	25	20632	18630	13733	4	21	57	31	54	6902	7760	8878	4	9	5	11	5	5431	15120	5760	1	10	3.33699e-12	1	0.0744725	1	0.0211473	1	1.15515e-21	1	0.027983	1
	256110	254764		-	pcaK	PA14_02900	4-hydroxybenzoate transporter PcaK	49	82	67	10813	12829	13198	4	9	53	48	41	30463	21818	22292	4	18	37	21	27	4567	5300	4582	1	3	14	8	10	14840	10803	10763	1	9	1.02535e-15	1	1.63574e-22	1	0.00688216	1	1.506e-143	1	0.017563	1
256416	256416	257195	257195	+	-	PA14_02910	IclR family transcriptional regulator	293	445	416	63913	69587	81436	47	91	39	35	40	22452	15878	21752	5	25	235	148	182	28566	37049	29841	17	40	45	30	32	45644	39829	34399	5	51	4.27574e-29	4.90174e-28	5.71416e-29	2.48222e-28	0.11491	0.241783	0.147654	0.213928	5.34616e-08	1
	257439	258482		+	-	PA14_02930	oxidoreductase	17	26	22	3893	4088	4325	2	3	10	5	6	6062	2607	3737	0	3	52	38	23	6414	9529	3934	2	6	6	7	4	6386	9972	5250	0	6	0.0710196	1	0.000390683	1	8.82137e-10	1	0.506855	1	0.00174985	1
258505	258505	259320		+	-	PA14_02960	hypothetical protein	54	57	53	11905	8992	10414	6	12	12	11	18	7302	5397	9688	2	9	118	60	98	14364	15040	16211	8	18	10	14	18	10823	18796	20242	2	20	0.619208	1	0.000312866	0.00058484	5.18469e-09	1	0.000604396	0.00109062	1.27714e-07	1
	259470	260348		+	-	PA14_02970	hypothetical protein	36	51	38	7858	8125	7541	4	8	14	13	10	8466	6023	5539	1	7	88	54	57	10671	13698	9433	5	12	8	13	14	8953	18030	15265	1	16	0.47939	1	0.000431238	1	6.50828e-12	1	0.0428154	1	1.59066e-06	1
	261639	260374		-	-	PA14_02980	porin	20	26	26	4406	4210	5163	1	3	17	15	27	10150	6846	14795	1	8	115	33	96	13973	8272	15762	4	10	11	5	3	11684	7167	3666	0	5	9.43679e-18	1	2.2302e-25	1	1.28136e-08	1	0.91604	1	0.578774	1
	263030	261705		-	-	PA14_02990	MFS transporter	16	26	19	3614	4105	3726	1	2	9	7	6	5289	3513	3494	0	3	47	22	26	5728	5608	4267	1	3	6	4	3	6732	6414	4156	0	4	0.0336983	1	0.0495399	1	7.92578e-07	1	0.446909	1	0.0300257	1
	263577	265481		+	-	PA14_03000	hypothetical protein	24	37	44	5421	5846	8613	1	3	12	23	23	7017	10409	12448	1	5	79	50	86	9675	12599	14243	2	6	17	13	15	18070	17859	16353	1	9	1.50537e-06	1	2.71108e-09	1	2.40724e-29	1	0.983335	1	0.000224269	1
	265574	266242	266242	+	-	PA14_03010	TetR family transcriptional regulator	165	284	219	36145	44503	42945	31	61	68	123	73	38802	55892	39439	15	66	142	84	97	17245	21101	15998	11	27	27	12	34	27563	16809	36952	4	40	0.0223768	1	6.97478e-16	2.19348e-15	0.818416	1	3.27236e-23	1.10744e-22	0.067855	1
	267136	266282		-	-	PA14_03020	shikimate 5-dehydrogenase	14	18	17	3102	2947	3489	1	3	4	15	12	2593	6882	6474	1	6	67	33	56	8197	8501	9250	4	10	9	6	7	9161	8797	7895	1	10	1.06152e-06	1	9.44717e-19	1	1.88208e-23	1	0.336517	1	0.00305709	1
267579	267579	267133		-	aroQ2	PA14_03030	3-dehydroquinate dehydratase	18	18	28	4008	2867	5630	4	9	13	25	16	7462	11705	8823	4	20	74	24	51	8981	6144	8388	7	17	24	34	38	24110	45835	41413	9	83	7.70378e-16	1	4.06137e-07	1	0	0	0.000755858	1	5.86541e-30	6.21886e-29
	269201	267696	267696	-	-	PA14_03040	MFS transporter	84	130	119	18471	20421	23386	7	13	26	33	24	14870	15040	13337	2	9	221	90	176	26856	22695	28887	7	17	40	16	27	40687	22214	29721	2	20	0.435371	1	0.0155552	1	1.92044e-09	1	0.00628801	1	1.69296e-08	1
	270560	269376		-	pobA	PA14_03050	4-hydroxybenzoate 3-monooxygenase	142	225	193	31004	35272	37895	15	29	54	46	43	30775	21150	23336	4	21	75	25	61	9168	6463	10101	3	7	19	10	14	19416	13740	15167	1	13	0.29629	1	6.62303e-92	1	0.0241224	1	7.94262e-43	1	0.269193	1
	270738	271604	271604	+	-	PA14_03070	transcriptional regulator	71	110	100	15506	17344	19567	10	20	22	29	29	12687	13197	15751	3	16	170	77	123	20704	19258	20198	10	23	33	32	24	33762	43175	26039	4	39	0.769744	1	0.058106	0.0882657	5.02457e-19	1	0.23349	0.327995	8.76941e-12	1
	272047	271601		-	-	PA14_03080	acetyltransferase	62	118	90	13649	18562	17768	19	37	8	11	6	4858	5130	3251	2	9	81	46	48	9860	11561	7874	9	21	15	10	18	15572	14433	19706	4	37	4.99489e-16	1	2.90728e-06	6.20689e-06	0.00358954	1	0.00175765	0.00307329	1.2561e-19	1
272559	272559	272125	272125	-	-	PA14_03090	hypothetical protein	678	992	825	147832	155139	161336	182	355	160	197	156	90787	89252	84091	45	202	452	178	280	54807	44673	45937	49	111	169	125	128	170185	166519	137839	40	363	0.00205487	0.00647064	3.14847e-104	2.86605e-103	0.0537634	0.119462	5.11503e-26	1.81832e-25	1.22556e-05	4.71029e-05
272278			272439	+	-	predicted RNA	antisense: PA14_03090	383	465	420	83657	72806	82141	249	490	94	121	87	53355	54723	46883	71	318	227	99	139	27562	24920	22904	68	155	74	66	62	75003	87889	66709	52	472	0.111389	0.268925	4.51433e-50	2.68844e-49	0.030696	0.0707339	4.65437e-18	1.41463e-17	0.00248524	0.00739257
273365	273365	272724		-	-	PA14_03100	hypothetical protein	49	54	57	10823	8567	11322	8	15	17	24	22	9990	11077	11832	3	17	60	42	63	7356	10721	10335	6	14	8	9	13	8132	12090	14017	1	17	0.0298533	1	0.406243	1	0.00101635	1	0.00368355	1	0.264756	1
	273920	273633		-	-	PA14_03110	hypothetical protein	4	6	2	1079	1089	548	1	3	0	0	2	374	111	1537	0	2	12	6	10	1488	1553	1717	2	5	0	0	0	677	402	979	0	2	0.911859	1	0.0157818	1	0.755952	1	0.0339815	1	0.725388	1
274496	274488	274012	274012	-	-	PA14_03120	transcriptional regulator	121	169	122	26452	26443	23920	27	53	36	39	31	20781	17988	17120	8	39	148	87	114	18025	21773	18838	17	40	19	26	12	19594	35427	13372	5	47	0.499776	1	0.0519793	0.0794691	0.0444235	1	0.366049	0.49625	0.0334283	1
	276019	274529		-	-	PA14_03130	hypothetical protein	152	224	178	33249	35137	34964	11	23	29	62	40	16891	28071	21720	3	14	372	209	322	45065	52319	52794	14	33	38	40	33	38609	53794	36436	3	28	0.0554768	1	0.0227552	0.0361062	4.92704e-05	1	1.17761e-05	2.36262e-05	1.72501e-07	1
276839	276839	276153	276153	-	-	PA14_03150	hypothetical protein	134	154	142	29238	24160	27920	19	39	38	63	33	21592	28712	17844	7	33	452	203	291	54759	50806	47834	32	74	34	23	27	34301	31045	29902	5	46	0.749523	1	5.04277e-09	1.21867e-08	0.0001235	1	1.25629e-05	2.51567e-05	0.00336193	1
277946	277935	277003	276965	-	-	PA14_03160	hypothetical protein	589	838	673	128473	131087	131545	71	139	274	364	387	155387	164859	207958	42	188	490	297	401	59390	74439	65879	30	71	101	89	72	102166	118307	77297	11	106	0.000281953	0.000979956	2.07495e-32	9.58685e-32	0.95069	1	1.21684e-75	7.08008e-75	0.00504798	0.0144281
278412	278510	279133		+	-	PA14_03163	hypothetical protein	2457	3186	2647	535466	498300	517371	422	828	2167	2148	1735	1228933	971044	931211	373	1672	2699	1140	1911	326836	285126	313324	217	494	411	351	281	412935	465760	302083	70	630	1.48471e-05	5.8912e-05	0.000577089	0.00105694	0.586935	1	1.08037e-23	3.68853e-23	3.29735e-06	1.34478e-05
279173			278472	-	-	predicted RNA	antisense: PA14_03163 PA14_03166	2772	3407	2829	604146	532768	552947	407	802	2293	2354	1822	1300412	1064258	977747	354	1587	2948	1196	1940	357062	299231	318183	205	462	507	397	306	509364	527521	329097	72	648	5.95397e-05	0.000222538	0.000138502	0.000264633	0.649764	1	6.74283e-25	2.34911e-24	1.5081e-05	5.73608e-05
	279133	279531	279609	+	-	PA14_03166	hypothetical protein	441	575	406	96274	89941	79453	113	221	359	401	261	203838	181314	140256	98	438	347	181	262	42120	45327	43099	46	109	66	31	49	67073	41261	52872	15	134	3.99764e-17	3.12029e-16	7.1314e-29	3.08691e-28	0.308408	0.598304	1.69261e-179	1.51448e-178	5.86723e-15	4.0307e-14
280557	280557	279718		-	-	PA14_03170	hypothetical protein	163	231	156	35575	36172	30599	20	40	61	70	48	34605	31825	25904	8	36	268	167	213	32486	41950	34925	18	43	18	29	15	18723	39394	16487	3	29	0.517415	1	0.500948	0.661767	0.643445	1	0.196087	0.279087	0.954648	1
280853	280853	280590	280590	-	-	PA14_03180	hypothetical protein	311	418	337	67914	65382	65903	128	251	73	92	84	41427	41976	45102	36	162	229	111	193	27795	27800	31797	47	110	23	15	21	23111	20921	23001	9	84	0.050515	0.130733	5.97792e-26	2.4192e-25	9.60946e-08	3.60822e-07	1.28695e-08	2.96557e-08	0.00864118	0.0238209
282415	282415	280973	280973	-	-	PA14_03190	hypothetical protein	679	953	672	148092	149063	131427	50	99	194	253	160	110224	114359	86330	16	71	1837	843	1251	222485	210896	205199	64	147	264	244	241	265946	323779	259499	21	196	0.270767	0.601094	0.173606	0.247377	1.99582e-12	9.51482e-12	0.00731126	0.0121257	1.20145e-14	8.18484e-14
	284715	282565	282565	-	-	PA14_03200	hypothetical protein	528	707	494	115147	110679	96623	25	49	150	150	143	85359	67958	76968	7	35	829	421	664	100403	105302	109021	21	48	104	48	58	105436	64050	62423	4	35	0.306449	1	0.00831683	0.0138306	0.967813	1	0.362265	0.491509	0.43703	1
	285209	284712		-	-	PA14_03210	hypothetical protein	197	253	247	43136	39674	48295	44	87	27	22	28	15741	10320	15356	6	27	202	87	153	24497	21998	25235	21	48	15	2	7	15453	3946	7694	2	18	1.33475e-17	1.05642e-16	1.83165e-09	4.5127e-09	5.56499e-20	3.53204e-19	0.014819	0.0239382	0.398649	1
	288272	285213		-	-	PA14_03220	hypothetical protein	1057	1328	1040	230367	207652	203336	35	69	203	252	199	115196	114250	106845	8	36	1195	685	1041	144744	171443	170829	22	53	86	55	61	86574	73666	65667	2	24	0.000796424	0.00264645	6.37499e-08	1.47736e-07	5.85939e-09	2.34408e-08	0.690494	0.88911	0.0865152	1
	288972	288454	288454	-	hcpC	PA14_03240	secreted protein Hcp	1030	903	680	224567	141339	132961	160	320	11	17	15	6583	7933	8516	3	14	1618	987	1515	195940	246923	248489	187	444	35	12	20	35483	16459	22320	5	47	0	0	0.544458	0.71321	1.33372e-70	1.81887e-69	0	0	5.20339e-18	1
288638			288679	+	-	predicted RNA	antisense: hcpC	97	88	70	21264	13801	13842	194	388	1	2	1	775	1073	547	4	19	180	103	149	21905	25879	24439	243	573	0	1	1	890	2072	1521	3	35	0	0	3.03852e-05	6.08118e-05	6.60829e-67	8.7518e-66	0	0	0.00649015	1
288821			288894	+	-	predicted RNA	antisense: hcpC	176	140	110	38534	21946	21573	183	369	2	4	5	1622	2095	2990	6	30	271	163	241	32907	40825	39643	215	510	2	3	3	2349	4342	3300	4	45	4.98123e-243	2.87774e-241	0.0215013	0.0341682	5.73909e-44	5.99824e-43	0	0	0.0201947	1
291568	291568	293184	293184	+	-	PA14_03250	hypothetical protein	225	291	265	49226	45611	51810	15	30	139	144	147	79150	65186	79117	10	46	342	201	245	41515	50355	40279	11	27	52	42	37	52856	56672	40448	3	30	1.14788e-07	1	0.00389614	0.00666651	0.0104189	1	2.53014e-20	8.08875e-20	0.13234	1
	293187	293936		+	-	PA14_03265	hypothetical protein	41	46	30	9010	7245	5901	4	9	23	32	42	13142	14689	22962	5	22	51	37	55	6251	9377	9157	4	11	9	5	4	9814	6725	5183	1	9	2.39113e-19	1	0.540436	1	0.0114626	1	2.69697e-17	1	0.00341073	1
294101	294101	297238		+	-	PA14_03270	hypothetical protein	666	833	609	145130	130394	119129	21	41	350	417	343	198871	188855	184093	13	60	719	339	504	87172	84912	82735	11	27	92	44	50	93361	58566	53950	2	21	2.75243e-05	1	3.51447e-15	1.07845e-14	0.0103466	1	2.32973e-47	1.09013e-46	2.40068e-10	1
	297222	298367		+	-	PA14_03285	hypothetical protein	158	189	145	34605	29616	28513	13	26	117	90	89	66471	41021	48119	10	45	103	67	93	12575	16828	15341	5	13	22	3	13	22166	4468	14399	1	11	2.14383e-10	1	1.68436e-10	1	0.0185771	1	1.63654e-49	1	4.65339e-14	1
298448	298567	298875		+	-	PA14_03290	hypothetical protein	212	313	228	46209	48977	44591	77	150	171	174	128	97336	78789	69156	59	264	236	107	191	28582	26922	31347	40	93	25	26	16	25332	35737	18122	9	85	8.06676e-12	4.81969e-11	2.12425e-08	5.02763e-08	0.22151	0.442478	6.38674e-50	3.06472e-49	4.04026e-11	2.29794e-10
298577			298450	-	-	predicted RNA	antisense: PA14_03290	184	260	237	40241	40667	46342	169	331	260	248	162	147856	112377	87145	202	904	157	80	98	19021	20181	16190	62	144	32	21	17	32817	28458	19133	23	209	4.97337e-38	7.09915e-37	1.63235e-16	5.2368e-16	0.626138	1	2.44304e-234	2.46896e-233	1.00926e-25	9.6923e-25
	298872	299717	299926	+	-	PA14_03300	hypothetical protein	157	227	196	34248	35494	38365	21	42	125	134	126	71302	60867	67624	17	78	331	171	241	40197	42910	39631	20	48	40	46	31	40870	61899	34198	5	53	3.17713e-13	2.04838e-12	0.816902	1	3.05919e-05	1	1.42112e-17	4.25929e-17	0.168573	0.368211
300333	300333	301931		+	-	PA14_03310	hypothetical protein	408	513	379	88951	80262	74194	25	50	440	540	520	249869	244405	279160	36	161	324	154	254	39252	38730	41764	10	24	52	54	37	52787	72478	39969	3	34	8.77191e-57	1.65024e-55	4.1763e-27	1.7341e-26	0.824828	1	0	0	3.263e-36	3.90548e-35
300855			300733	-	-	predicted RNA	antisense: PA14_03310	150	203	152	32778	31884	29900	131	256	179	268	245	101532	121578	131857	216	961	88	33	50	10773	8442	8298	33	74	22	14	20	22285	18756	21490	19	169	2.06229e-82	5.07753e-81	3.45631e-57	2.23821e-56	0.934882	1	0	0	1.28035e-46	1.89776e-45
303804	303804	302683	302683	-	-	PA14_03320	hypothetical protein	254	307	227	55433	48156	44507	22	43	189	213	236	107367	96517	127041	21	98	339	166	238	41110	41728	39177	15	36	37	16	27	37818	21878	29664	3	26	1.08272e-22	1.04114e-21	0.000167296	0.000318404	0.372175	1	5.28336e-66	2.8778e-65	2.00885e-18	1.58996e-17
	304676	303810		-	-	PA14_03330	hypothetical protein	30	31	19	6733	4901	3769	2	5	22	15	14	12689	7160	7702	2	10	56	25	40	6866	6409	6683	3	7	0	5	2	742	6975	2320	0	3	8.80423e-10	1	0.070006	1	0.497662	1	6.70878e-06	1	0.00179916	1
	305599	304673		-	-	PA14_03340	hypothetical protein	115	171	113	25225	26863	22260	13	26	64	68	56	36610	31088	30362	7	35	114	50	97	13866	12561	15972	6	15	11	11	17	11174	15199	18488	1	16	3.54398e-05	1	1.56538e-05	1	0.790185	1	4.84849e-17	1	0.00231401	1
	306903	305950		-	-	PA14_03350	hypothetical protein	119	99	80	26105	15489	15779	9	20	102	115	82	57937	52027	44074	12	53	142	77	126	17218	19378	20804	8	20	21	16	18	21469	22274	20149	2	22	1.33963e-39	1	0.508062	0.670682	0.000237542	1	9.36425e-30	3.52879e-29	1.96013e-05	1
	307666	306896		-	-	PA14_03360	hypothetical protein	70	63	54	15365	9856	10722	7	15	47	48	63	27180	22121	34201	7	36	75	50	58	9178	12732	9560	5	13	17	6	3	17437	8269	3780	1	12	3.52491e-22	1	0.530822	1	0.116461	1	1.95666e-24	1	9.74848e-06	1
309309	308983	307985	307985	-	-	PA14_03370	hypothetical protein	150	211	182	32695	33044	35619	17	33	93	103	119	52756	46799	64164	12	54	306	174	290	37115	43742	47574	18	42	48	63	37	48236	84041	40716	6	57	3.81648e-09	1	0.364308	0.494621	6.64713e-12	1	6.20132e-09	1.44615e-08	0.318877	1
309479	309749	311728	311728	+	-	PA14_03380	hypothetical protein	422	493	377	92054	77142	73847	20	40	267	300	273	151744	135746	146626	16	73	469	277	362	56872	69373	59467	13	31	108	78	50	108533	103887	53950	5	44	4.46352e-13	2.85766e-12	6.38167e-08	1.47798e-07	0.00182283	1	2.85235e-55	1.43734e-54	0.02144	0.0553307
	312174	311665		-	-	PA14_03390	hypothetical protein	49	73	53	10692	11492	10467	10	21	40	82	41	22932	37173	22027	12	53	54	35	52	6555	8889	8662	6	15	9	11	10	9957	15093	11686	2	24	1.17698e-25	1	0.00204309	1	0.000697648	1	1.19513e-61	1	0.00371745	1
	312499	312167		-	-	PA14_03400	hypothetical protein	30	41	18	6665	6445	3671	8	16	48	56	44	27511	25641	24035	17	77	30	7	14	3650	1857	2411	3	7	5	3	7	5832	5194	7844	2	18	6.64149e-105	1.95697e-103	2.18849e-10	1	0.000666071	1	0	0	5.50935e-12	3.30516e-11
313034			312961	-	-	PA14_03410	Arg tRNA	22	34	33	4843	5413	6644	39	76	43	49	22	24419	22537	12264	60	266	47	31	38	5807	7860	6273	37	89	14	15	13	14711	20413	14620	24	224	3.63882e-54	6.65787e-53	0.269225	0.372418	3.11132e-37	2.90799e-36	2.2031e-42	9.76685e-42	0.803185	1
313880	313638	313222	313222	-	-	PA14_03420	hypothetical protein	717	1024	697	156298	160126	136267	185	361	510	524	421	289244	236866	226256	134	601	867	387	619	105038	96812	101551	106	242	193	93	140	194138	123752	150892	43	374	1.64911e-07	7.5622e-07	5.01541e-15	1.53198e-14	0.0451984	0.101786	2.09298e-65	1.13581e-64	0.0347035	0.0866053
313266			313419	+	-	predicted RNA	antisense: PA14_03420	434	670	386	94565	104773	75629	307	595	273	348	277	154988	157647	149064	224	999	521	284	414	63189	71201	67940	187	437	96	56	107	96942	75026	115791	71	622	5.8822e-11	3.38227e-10	2.8498e-09	6.97664e-09	0.00582519	0.0147079	2.0552e-52	1.00594e-51	0.0278108	0.070678
313611	313663	315114	315121	+	gabD	PA14_03430	succinate-semialdehyde dehydrogenase I	928	1431	1463	202286	223876	286037	83	163	523	692	469	296809	312856	252174	44	197	5815	2789	4358	704188	697663	714647	211	485	556	495	525	558674	657140	563996	45	408	0.00106625	0.00349243	2.32718e-32	1.07319e-31	1.23711e-24	9.00465e-24	0.000107594	0.000203143	5.55303e-05	0.000200603
314213			314189	-	-	predicted RNA	antisense: gabD	20	28	21	4455	4456	4122	89	173	5	9	3	3057	4152	2135	28	124	118	49	79	14390	12331	13061	234	530	9	4	11	9755	5497	12026	42	363	0.998138	1	2.92801e-32	1.3452e-31	5.813e-15	3.07277e-14	6.75853e-20	2.14108e-19	1.18854e-09	6.23773e-09
315003			314681	-	-	predicted RNA	antisense: gabD	244	439	372	53352	68680	72747	103	201	145	171	145	82505	77466	77867	54	245	1691	751	1221	204798	188010	200238	268	612	158	155	155	159253	206045	167173	61	549	0.00142687	0.00459366	9.39545e-39	4.8375e-38	1.80427e-37	1.69067e-36	1.36063e-07	2.99698e-07	2.05812e-10	1.13112e-09
315137	315359	316639	316639	+	gabT	PA14_03450	4-aminobutyrate aminotransferase	636	841	701	138587	131613	137051	54	105	232	334	329	132096	151357	177080	26	119	2521	1193	1899	305290	298577	311477	103	238	149	107	203	150492	141981	218777	15	133	0.0303346	0.0811096	5.3671e-16	1.69515e-15	0.000658593	0.0018422	3.828e-05	7.4479e-05	0.256748	0.535463
	316965	318164		+	-	PA14_03470	hypothetical protein	168	300	276	36683	46972	54043	19	38	55	85	41	31627	38456	22100	5	25	865	414	652	104851	103659	106901	38	87	49	37	66	49591	49557	71825	5	47	0.088909	1	1.7787e-16	5.69137e-16	4.52532e-05	1	5.78729e-24	1.98325e-23	4.35356e-07	1
	319753	318332		-	-	PA14_03480	GntR family transcriptional regulator	70	130	111	15251	20358	21820	6	13	14	25	17	8482	11580	9533	1	6	320	105	238	38794	26438	39029	11	24	15	12	29	15602	16030	32047	1	14	0.00852816	1	3.25094e-09	7.94807e-09	0.000264104	1	2.20129e-17	6.56274e-17	3.81234e-07	1
319880	319880	320317		+	-	PA14_03490	hypothetical protein	106	128	89	23096	20026	17408	23	46	11	13	8	6271	6221	4383	2	12	235	75	156	28475	18827	25673	25	55	13	12	34	13420	16261	36740	5	50	3.66943e-16	1	0.0305858	0.0479608	0.000374793	1	1.86501e-27	6.77071e-27	6.26311e-25	1
320329	320329	320736	320736	+	-	PA14_03510	hypothetical protein	60	65	77	13271	10289	15090	15	31	13	13	6	7644	6038	3540	3	14	124	55	100	15075	13888	16468	16	37	4	10	19	4150	13503	21211	3	31	0.000394781	1	0.0448622	0.0691065	0.0043872	1	1.5337e-07	3.37413e-07	4.04299e-07	1
	320770	321054	321054	+	-	PA14_03520	hypothetical protein	30	38	47	6718	5956	9190	12	25	5	21	9	3173	9496	5286	4	21	148	57	80	17944	14281	13216	23	53	25	16	18	25367	22544	19339	8	78	0.579685	1	4.09608e-13	1.1662e-12	3.20099e-42	3.20405e-41	7.60674e-07	1.62429e-06	5.84125e-23	5.31728e-22
	321983	321051		-	-	PA14_03530	transcriptional regulator	185	250	192	40407	39094	37703	21	41	41	57	37	23364	26107	20255	5	24	313	150	202	37975	37642	33253	16	38	19	27	19	20059	36048	20603	2	27	0.00933759	1	0.0313554	0.0491045	0.809649	1	0.279953	0.388429	0.116954	1
	323247	322033		-	-	PA14_03550	MFS transporter	12	10	16	2707	1634	3217	1	2	2	3	1	1668	1571	832	0	1	68	42	56	8250	10691	9213	3	7	5	0	3	5975	1220	4038	0	3	0.196138	1	5.11973e-41	1	6.48776e-06	1	5.92477e-45	1	1.53859e-06	1
	324180	323410		-	-	PA14_03560	hypothetical protein	40	64	46	8870	10021	9118	6	12	6	8	8	3841	3682	4813	1	5	28	16	20	3430	4068	3383	1	4	11	0	6	11803	0	6864	0	8	0.0011197	1	3.63655e-18	1	0.602167	1	0.0147515	1	0.0130298	1
	324975	324289	324289	-	-	PA14_03580	transcriptional regulator	254	344	236	55446	53889	46221	38	75	33	49	56	19045	22324	30215	7	34	213	108	136	25803	27166	22326	15	36	29	12	35	29389	17185	37942	4	41	5.26325e-07	2.31375e-06	4.36241e-15	1.33585e-14	0.110872	0.234497	0.243683	0.341464	0.0516735	1
	325051	325566		+	-	PA14_03590	hypothetical protein	6	12	6	1475	1989	1222	1	3	4	4	3	2606	1981	2122	0	4	78	38	62	9485	9554	10256	8	18	7	4	8	7212	5438	9179	1	14	0.0015043	1	1.86639e-114	1.78536e-113	3.26947e-60	1	3.45803e-19	1.08194e-18	1.29934e-11	1
	326364	325606		-	-	PA14_03610	Zn-dependent protease with chaperone function	77	125	95	16882	19603	18677	12	24	25	46	16	14208	21106	8802	4	19	267	177	246	32447	44460	40371	21	51	12	15	22	12530	21198	24342	2	25	0.761481	1	1.16211e-15	3.62981e-15	0.000999621	1	3.31727e-09	7.82599e-09	0.016318	1
	327288	326536		-	-	PA14_03620	hypothetical protein	11	7	12	2430	1182	2530	1	2	2	8	7	1388	4065	3756	0	4	54	42	52	6564	10547	8576	4	11	4	7	10	4358	9780	10923	1	11	0.000157828	1	1.09484e-48	1	6.12477e-51	1	1.19591e-05	1	2.92017e-08	1
327382	327382	328080		+	-	PA14_03630	ArsR family transcriptional regulator	29	39	36	6489	6235	7168	4	9	9	11	3	5216	5288	1804	1	5	71	41	84	8706	10340	13839	6	15	7	5	19	7256	7484	20587	1	16	0.366993	1	1.26725e-06	1	9.41793e-12	1	1.58827e-06	1	2.0376e-10	1
329082	329082	328093		-	cysA	PA14_03650	sulfate transport protein CysA	124	158	138	27084	24766	27026	13	26	22	32	48	12632	14720	26278	4	18	161	82	159	19609	20705	26085	9	22	24	18	14	24724	24947	15410	2	21	0.228683	1	0.238971	0.333333	0.135907	1	0.841268	1	0.039572	1
	329955	329086		-	cysW	PA14_03670	sulfate transport protein CysW	55	66	43	11989	10346	8566	6	11	24	33	41	13869	15230	22503	4	19	94	40	80	11439	10040	13165	5	13	24	12	15	24560	16129	16482	2	21	2.11752e-08	1	0.15038	1	6.51247e-13	1	0.000141739	1	0.117282	1
	330784	329966		-	cysT	PA14_03680	sulfate transport protein CysT	18	33	13	4012	5193	2621	2	4	6	19	14	3542	9008	8019	1	8	38	28	43	4647	7048	7066	3	7	9	6	5	9502	8414	5657	1	9	4.63229e-08	1	0.000986079	1	8.61853e-13	1	0.00602786	1	0.137379	1
	331944	330946	330946	-	sbp	PA14_03700	sulfate-binding protein	82	134	81	17996	20988	15916	9	18	58	77	78	33116	35196	42179	8	36	115	69	107	13963	17357	17561	6	16	46	18	15	46430	24907	16704	3	29	1.33721e-18	1	0.824976	1	1.45229e-11	1	2.79139e-17	1	0.796614	1
	332303	332121		-	-	PA14_03710	hypothetical protein	31	46	23	6771	7197	4536	17	33	30	37	47	17165	16824	25640	24	108	30	26	33	3735	6574	5499	11	28	1	4	2	1246	6494	2697	1	19	2.56664e-45	4.14789e-44	0.106882	0.157121	0.958712	1	1.04103e-73	5.96723e-73	1.43848e-19	1.17268e-18
334749	334749	332467		-	-	PA14_03720	sensory box GGDEF domain-containing protein	242	339	286	52748	53159	55949	12	23	121	165	128	68975	74758	68766	6	31	392	216	310	47554	54174	50860	9	22	65	48	50	66099	63859	53666	3	26	0.000110078	1	0.00806446	0.0134292	0.000969592	1	1.14433e-12	3.00716e-12	0.962703	1
334875	334920	336098	336098	+	-	PA14_03730	fatty acid desaturase	3720	5232	3669	810631	818144	717195	340	663	2076	2702	1844	1177278	1221460	989668	215	957	4076	2216	3076	493598	554167	504415	187	438	973	641	943	977768	851227	1012434	91	803	0.00387622	0.0117763	2.00704e-06	4.3209e-06	0.0595402	0.131203	2.31726e-18	7.10181e-18	0.397848	0.789563
335250			334879	-	-	predicted RNA	antisense: PA14_03730	1314	1461	1031	286383	228494	201672	325	642	1348	1601	917	764515	723744	492156	400	1774	1413	792	1148	171152	198182	188321	212	499	607	358	361	610447	475230	388004	149	1320	2.20874e-31	2.70995e-30	2.55557e-07	5.7516e-07	1.18183e-15	6.42779e-15	3.69478e-138	2.90242e-137	0.236885	0.498287
336034			335621	-	-	predicted RNA	antisense: PA14_03730	1771	2599	2092	386068	406514	408901	496	967	488	679	708	276673	307225	380340	173	776	1612	885	1237	195226	221433	202854	213	498	199	162	309	200108	214988	332501	68	601	0.787685	1	2.92079e-30	1.29956e-29	0.208628	0.418568	9.91463e-19	3.06806e-18	0.397038	0.78838
	336327	337712		+	-	PA14_03760	sodium:solute symporter	29	60	49	6439	9483	9599	3	6	20	28	21	11794	12760	11316	1	8	96	37	65	11657	9382	10797	3	7	10	5	11	10368	7886	12588	0	7	3.07807e-05	1	0.0274126	1	0.000140296	1	0.0402128	1	0.751771	1
337768	337768	338724		+	speB1	PA14_03770	agmatinase	35	55	40	7739	8620	7851	4	8	12	16	12	7340	7639	6887	1	7	127	48	68	15416	12019	11175	6	13	7	5	7	8013	7028	8380	0	8	0.290748	1	7.36671e-06	1	0.0154528	1	0.0167074	1	0.226758	1
338777	338777	339739	339739	+	-	PA14_03780	transcriptional regulator	166	232	210	36331	36423	41195	20	39	41	48	55	23361	22045	29668	5	25	303	79	167	36754	20003	27435	13	29	22	11	27	22102	15832	30015	2	23	0.0749937	1	0.000495409	0.000912354	0.416783	1	0.321915	0.44131	0.585345	1
	339852	340823	340823	+	-	PA14_03790	sensory box GGDEF domain-containing protein	318	599	455	69300	93777	89085	44	86	133	176	145	75927	79873	78199	18	80	384	149	265	46541	37407	43548	19	43	91	35	39	92139	47254	42362	7	62	0.256172	0.571286	3.55069e-26	1.44249e-25	0.844715	1	6.71771e-25	2.34146e-24	0.511977	0.985667
341407	341437	342828	342828	+	oprE	PA14_03800	anaerobically-induced outer membrane porin OprE precursor	761	1048	750	165996	164017	146678	58	114	292	413	315	165652	187069	169258	28	124	2453	1133	1645	297108	283425	269853	88	203	160	138	147	160994	184061	158674	13	120	0.0600948	0.153736	6.8075e-08	1.57411e-07	0.0306997	0.0707339	0.0126122	0.0205179	0.703654	1
	344032	342926	342926	-	aguA	PA14_03810	agmatine deiminase	286	414	317	62425	64780	62070	29	56	45	79	65	25968	35737	35034	6	29	613	320	453	74319	80153	74309	29	68	48	37	43	48330	49359	46766	4	43	3.30482e-05	1	0.993181	1	0.65213	1	3.85795e-07	8.32278e-07	0.000661233	1
344996	344996	344118	344118	-	aguB	PA14_03830	N-carbamoylputrescine amidohydrolase	42	91	55	9170	14371	10847	6	13	25	31	33	14697	14259	17985	3	17	100	58	85	12151	14577	14075	6	15	19	5	14	19752	7662	15167	1	16	6.98109e-05	1	0.0493316	1	4.85105e-05	1	0.0450809	1	0.533012	1
	345824	345159	345159	-	aguR	PA14_03840	transcriptional regulator AguR	101	162	135	22036	25425	26414	19	36	25	33	24	14556	15058	13009	4	21	150	85	142	18276	21264	23382	13	31	10	10	16	10269	13496	18133	2	20	0.0231069	1	0.335568	0.457632	0.554884	1	0.176482	0.253049	0.332907	1
346948	346948	345887		-	-	PA14_03855	periplasmic polyamine binding protein	54	74	67	11869	11658	13176	5	11	44	51	13	25138	23337	7453	3	17	961	523	944	116446	130800	154854	54	126	84	46	50	85134	61186	54063	7	62	5.0001e-07	1	0	0	7.88918e-190	1.90404e-188	6.94424e-161	5.84288e-160	1.9227e-32	2.15701e-31
348588	348580	347204	347204	-	-	PA14_03860	glutamine synthetase	871	1218	880	189798	190536	172036	68	133	535	727	552	303664	328750	296467	50	224	1717	820	1235	207953	205179	202619	64	149	340	218	214	342082	289308	229685	23	208	4.54469e-08	2.17795e-07	0.125047	0.181821	4.65953e-07	1.68492e-06	2.55549e-17	7.59708e-17	0.976977	1
348832	348859	349611	349651	+	spuA	PA14_03870	glutamine amidotransferase	728	931	693	158621	145618	135453	99	194	430	543	604	244311	245868	324486	80	360	1053	570	812	127570	142754	133144	76	178	194	144	182	195775	191539	195791	29	258	5.27662e-10	2.85295e-09	0.000126431	0.000242136	0.000267951	0.000777673	6.24592e-38	2.61118e-37	0.160354	0.351514
349012			348849	-	-	predicted RNA	antisense: spuA	382	548	365	83290	85824	71470	251	488	290	351	418	164808	158961	224582	248	1114	491	284	423	59472	71088	69490	172	406	129	79	90	130319	105273	96962	76	675	8.97036e-25	9.17929e-24	1.33029e-05	2.7317e-05	3.65655e-07	1.33341e-06	2.25661e-82	1.36494e-81	0.0246891	0.0630724
349652	349652	351010	351010	+	spuB	PA14_03880	glutamine synthetase	246	391	323	53758	61202	63219	22	43	227	230	211	128770	104337	113562	18	85	888	412	585	107544	103182	95957	32	75	121	119	115	121929	158612	123919	11	99	2.6974e-15	1.92705e-14	5.92423e-05	0.000116406	6.71111e-24	4.79449e-23	9.01114e-08	2.00105e-07	0.143733	0.318025
351050	351076	352446	352446	+	spuC	PA14_03900	aminotransferase	414	620	554	90369	97062	108415	36	71	179	225	212	101584	101946	113797	17	77	1744	747	1170	211213	186976	191925	63	143	152	137	170	152866	182035	182934	14	125	0.0152	0.0425008	3.69021e-10	9.35881e-10	4.5612e-13	2.22658e-12	0.0816029	0.121765	0.000399101	0.00131113
352447	352562	353665	353665	+	spuD	PA14_03920	polyamine transport protein	1676	2166	1524	365220	338756	297853	154	302	613	837	446	347545	378682	239770	66	291	1824	872	1371	220953	218158	224785	87	200	197	136	151	198125	180933	162377	18	163	0.176656	0.409389	5.48422e-14	1.61988e-13	0.0577123	0.127579	7.84387e-16	2.25688e-15	0.00770123	0.0213949
353497			353464	-	-	predicted RNA	antisense: spuD	78	95	65	17004	14859	12783	222	437	18	26	16	10533	11890	8609	68	304	84	40	58	10241	10243	9568	127	294	5	3	6	5095	4910	7173	19	168	0.644003	1	0.00246755	0.00429728	0.0179133	0.0427275	0.0732896	0.110032	0.14935	0.329162
354084	354084	355181	355181	+	spuE	PA14_03930	polyamine transport protein	514	558	366	112106	87402	71637	41	82	283	376	225	160747	170361	120893	31	137	773	348	623	93697	87163	102148	37	85	122	53	69	122542	70987	74053	9	81	9.46573e-11	5.39209e-10	0.116821	0.170536	0.0205581	0.0485938	1.84086e-20	5.89028e-20	0.010981	0.0297298
355236	355236	356390		+	spuF	PA14_03940	polyamine transport protein PotG	292	344	245	63764	53863	47893	24	47	101	154	102	57362	69795	54860	11	52	712	331	504	86334	82896	82634	31	72	78	65	50	78431	87090	54646	7	63	0.0155401	1	0.00603482	0.0101647	6.0742e-06	2.03036e-05	0.510174	0.677003	0.0778725	0.182075
356417	356417	357298	357298	+	spuG	PA14_03950	polyamine transport protein PotH	277	336	236	60449	52547	46293	30	60	168	203	114	95353	92082	61475	21	94	402	200	338	48687	50094	55528	25	58	65	46	25	65936	61490	27323	6	58	2.69546e-08	1.30711e-07	0.0184662	0.029537	0.0305213	1	1.32095e-19	4.1578e-19	0.0431002	0.105268
357381	357381	358250	358250	+	spuH	PA14_03960	polyamine transport protein PotI	357	488	350	77977	76458	68550	43	85	74	82	82	42263	37407	44055	10	47	467	249	388	56664	62425	63709	30	70	25	35	57	25560	46766	61227	5	51	0.00128202	0.00416204	5.55278e-06	1.16269e-05	0.271551	0.532151	0.977469	1	0.188663	1
	360835	358448	358448	-	-	PA14_03980	hypothetical protein	235	333	322	51322	52166	63099	11	23	50	69	46	28789	31188	24993	2	11	812	417	596	98376	104322	97877	18	41	47	48	41	47994	64328	44698	2	21	3.31128e-05	1	2.49174e-06	5.33777e-06	0.0529971	1	1.91233e-26	6.85767e-26	5.61567e-07	1
360946	360946	361998		+	-	PA14_04000	transcriptional regulator	437	541	317	95413	84684	62066	39	76	23	32	30	13595	14798	16613	3	14	476	249	394	57696	62422	64631	25	58	25	19	11	26094	26168	12325	2	20	5.04697e-74	1.13588e-72	5.79507e-08	1.34509e-07	9.3733e-15	4.89479e-14	2.19244e-33	8.67166e-33	0.00364763	1
361976			361965	-	-	predicted RNA	antisense: PA14_04000	86	103	56	18814	16251	10986	653	1279	1	1	1	675	558	963	13	61	25	12	23	3109	3134	3837	121	280	0	0	1	667	455	1170	7	63	0	0	2.28364e-76	1.76741e-75	2.17292e-296	6.9016e-295	5.09628e-13	1.35525e-12	0.611696	1
362584	362480	361977	361977	-	-	PA14_04010	hypothetical protein	7410	8895	4868	1614606	1390925	951525	1335	2617	146	208	202	83308	94077	108639	42	189	2353	1107	1996	285031	276907	327252	255	588	67	27	75	67875	36965	80536	14	122	0	0	5.35599e-44	2.97929e-43	0	0	3.73105e-19	1.16687e-18	0.0658031	0.155691
361999			362513	+	-	predicted RNA	antisense: PA14_04010	7884	9656	5194	1717905	1509974	1015200	1403	2746	148	254	191	83940	114989	102955	44	195	2371	1220	2048	287226	305114	335800	258	600	65	36	72	65614	48996	77343	14	124	0	0	3.59633e-45	2.03598e-44	0	0	2.70119e-18	8.26466e-18	0.0463084	0.112542
363196	363196	362585	362585	-	-	PA14_04020	hypothetical protein	189	339	270	41246	53157	52787	41	80	98	130	74	55829	58858	39722	19	84	339	173	242	41143	43509	39829	29	67	52	47	35	53094	63635	37612	9	84	0.036405	0.096115	0.000457102	0.000845201	0.00609514	0.0153361	5.44947e-08	1.22384e-07	0.487613	0.942719
363195	363195	364214		+	-	PA14_04030	hypothetical protein	192	298	351	41973	46738	68777	26	51	74	71	59	41975	32359	31708	7	34	506	305	441	61313	76277	72337	28	68	60	48	59	60593	63965	63568	6	61	0.102177	1	0.264089	0.365934	0.000211149	0.000621918	0.00285906	0.00491263	3.7544e-06	1.52525e-05
364995	364986	364234	364220	-	-	PA14_04040	hypothetical protein	375	512	430	81863	80148	84046	55	108	159	148	131	90188	67224	70320	22	100	1448	688	1142	175451	172233	187263	102	236	152	94	121	152861	124953	130495	20	180	0.270378	0.600779	1.15744e-14	3.49615e-14	1.0634e-11	4.8811e-11	2.50801e-06	5.21726e-06	4.76531e-06	1.91894e-05
364916	365035	365733	365764	+	-	PA14_04050	proline hydroxylase	347	462	409	75637	72379	80068	55	108	242	211	209	137462	95560	112470	36	164	1397	764	1111	169262	191174	182278	110	258	263	159	161	264313	211721	173053	35	309	4.38323e-08	2.10195e-07	1.27442e-19	4.46748e-19	1.98971e-43	2.05324e-42	0.803725	1	8.17718e-06	3.20834e-05
365051			365031	-	-	predicted RNA	antisense: PA14_04050	16	21	19	3526	3385	3903	87	171	12	8	12	7071	3901	6492	60	277	37	20	28	4579	5110	4640	97	227	6	4	4	6223	5510	5095	30	267	2.00765e-06	8.46073e-06	0.0732276	0.110029	3.98926e-07	1.44897e-06	0.00110211	0.00195366	0.423311	0.833781
366309	366309	365755		-	-	PA14_04060	hypothetical protein	20	23	14	4565	3747	2922	3	6	9	11	9	5411	5190	5334	2	9	348	152	224	42218	38066	36781	30	70	13	20	26	13272	27686	28958	4	41	0.000119026	1	0	0	5.10932e-180	1	1.51422e-97	9.98186e-97	3.91336e-31	1
366575	366575	367069	367077	+	-	PA14_04070	hypothetical protein	195	287	258	42673	44973	50548	47	93	31	75	55	17963	34154	29735	12	55	491	230	400	59554	57757	65699	53	123	65	55	56	65629	73640	60598	15	134	0.00666687	0.0196287	0.280799	0.387406	8.67446e-08	3.26382e-07	1.55133e-05	3.09211e-05	6.57903e-14	4.31371e-13
367766	367766	367074		-	-	PA14_04080	ABC transporter permease	166	229	187	36326	35815	36613	26	52	38	56	59	21940	25690	31751	8	38	285	118	200	34545	29560	32881	20	46	26	16	21	26826	22076	23517	3	34	0.321326	1	0.0263712	0.0415918	0.907417	1	0.453453	0.60764	0.5536	1
	368608	367838	367838	-	-	PA14_04090	ABC transporter substrate-binding protein	299	466	346	65171	72985	67782	45	89	98	126	64	56032	57384	34706	14	64	372	209	278	45052	52366	45658	26	61	72	29	37	72782	38503	40361	7	65	0.362012	0.775498	4.277e-10	1.07873e-09	0.813946	1	0.000135922	0.000254859	0.391754	0.779366
368716	368901	369338	369338	+	-	PA14_04100	hypothetical protein	3942	4880	3844	859105	763122	751362	919	1806	392	451	432	222363	204045	232167	111	501	1216	611	878	147357	152947	143965	145	338	138	106	106	138995	141149	113790	33	299	1.13879e-18	9.40913e-18	0	0	3.4022e-56	4.03262e-55	4.13016e-16	1.19586e-15	0.016481	0.0432943
369292			368771	-	-	predicted RNA	antisense: PA14_04100	4596	5970	4217	1001500	933584	824357	900	1762	535	704	674	303480	318590	362140	140	628	1409	758	1045	170706	189566	171449	145	339	156	162	147	157442	215766	157931	37	339	4.55969e-09	2.31839e-08	0	0	1.4216e-35	1.27979e-34	5.42665e-28	1.98779e-27	0.00405305	0.01168
370682	370625	369396	369396	-	serA	PA14_04110	D-3-phosphoglycerate dehydrogenase	926	1190	785	201779	186182	153583	75	146	255	301	207	144951	136062	111290	23	106	1858	997	1606	225005	249517	263417	85	199	218	141	179	219802	187902	192083	18	162	0.305596	0.6699	0.201405	0.284338	0.0124306	0.0302199	0.0181189	0.0289627	0.00227692	0.00680479
370829	370829	372223	372223	+	-	PA14_04140	hypothetical protein	698	895	760	152122	139982	148627	53	105	371	506	322	210595	228943	172886	33	146	1174	589	983	142248	147467	161264	46	107	184	112	97	185377	148574	104419	11	104	0.0002212	0.000775786	0.0156646	0.0252374	0.0846834	0.182903	1.89577e-12	4.94463e-12	0.192823	0.414879
372315	372315	372980	372982	+	-	PA14_04150	hypothetical protein	539	895	757	117552	139955	148073	104	202	115	132	118	65673	60029	63382	21	94	1298	626	920	157197	156720	150910	100	232	108	77	89	109191	102283	95647	17	153	7.21792e-07	3.1336e-06	0.267758	0.370598	0.995657	1	2.80462e-07	6.08983e-07	0.000195287	0.000663037
373079	373079	374068	374068	+	-	PA14_04160	transcriptional regulator	660	1043	773	143973	163179	151183	79	154	170	220	157	96484	99817	84518	21	94	600	312	483	72730	78256	79298	33	77	114	55	65	114647	73917	69860	9	87	0.0150918	0.0422145	2.86046e-32	1.31499e-31	0.0351221	0.0803778	5.75495e-09	1.34514e-08	0.922531	1
	374152	374502	374502	+	-	PA14_04180	hypothetical protein	81	119	95	17827	18640	18582	26	52	34	53	51	19835	24074	27487	15	67	93	63	73	11348	15798	11988	15	37	10	1	7	10986	2481	8066	2	20	4.92183e-05	1	0.0423546	0.0655049	0.0102024	1	1.33067e-08	3.06439e-08	8.07658e-08	1
	375617	374583		-	-	PA14_04190	acetylpolyamine aminohydrolase	66	95	73	14518	15007	14459	7	14	36	39	30	20898	18006	16154	3	17	98	72	77	11877	18060	12689	5	13	20	15	11	20212	20578	12202	1	17	0.000348897	1	0.607515	1	3.3551e-05	1	0.00453616	1	0.372151	1
	377027	375633		-	-	PA14_04210	transporter	68	107	68	14947	16870	13406	5	10	14	33	25	8138	15265	13711	2	8	114	56	92	13912	14019	15123	4	10	17	13	11	17556	17984	11928	1	11	0.580611	1	0.706841	1	0.00131297	1	0.828284	1	0.0322857	1
	378491	377448		-	-	PA14_04220	ABC transporter substrate-binding protein	30	46	33	6638	7321	6505	3	6	46	44	39	26329	19959	21221	4	21	36	26	48	4377	6683	7942	2	6	15	6	6	15246	9048	6570	1	9	1.92568e-48	1	0.351322	1	5.25194e-08	1	8.52986e-66	1	0.00678341	1
	379327	378539		-	-	PA14_04230	ABC transporter permease	12	22	9	2752	3536	1772	1	3	8	4	6	4638	2257	3745	0	4	35	8	14	4251	2071	2390	1	3	3	2	1	3274	2976	1861	0	3	0.00149093	1	0.660969	1	0.0180401	1	0.0047262	1	0.895662	1
	380253	379324		-	-	PA14_04240	ABC transporter permease	63	117	79	13869	18394	15584	8	17	38	40	41	21820	18195	22300	4	22	136	53	95	16577	13365	15610	7	16	17	11	12	18041	15212	13656	1	16	6.5821e-05	1	0.703348	1	0.00518414	1	0.000871393	1	0.78635	1
	381299	380250		-	-	PA14_04250	ABC transporter ATP-binding protein	7	25	13	1630	3945	2573	1	2	12	10	7	7126	4778	4266	1	5	58	26	47	7127	6587	7811	2	6	13	5	2	13114	6711	2155	0	6	7.09606e-10	1	2.33646e-16	1	4.24107e-22	1	0.750214	1	0.0341463	1
381627	381627	382592		+	-	PA14_04270	transcriptional regulator	91	100	76	19899	15657	15040	8	17	42	39	40	24267	17971	21881	4	22	286	151	212	34724	37994	34885	15	37	51	34	37	51595	45716	40593	5	47	0.000140258	1	1.41003e-15	4.39108e-15	1.04631e-41	1	0.0862023	0.128472	1.01547e-09	1
384574	384574	382631		-	-	PA14_04290	hypothetical protein	125	178	160	27363	27910	31326	7	14	27	43	37	15681	19647	20372	2	9	554	224	462	67183	56233	75808	15	34	68	63	57	69235	84087	61691	4	36	0.0775771	1	2.56259e-17	8.38987e-17	1.36733e-31	1	1.00693e-24	3.4997e-24	9.83728e-39	1
385234	385207	384875	384875	-	-	PA14_04300	hypothetical protein	2775	2794	1927	604680	437008	376617	715	1419	225	295	376	127775	133365	202047	103	463	1794	715	1310	217306	178902	214836	271	611	191	116	165	192431	153992	177947	59	524	6.61153e-16	4.8606e-15	6.64439e-49	3.89065e-48	2.52669e-07	9.2924e-07	0.135348	0.19723	0.219682	0.465436
385252			385235	-	-	predicted RNA	-	78	90	53	17085	14201	10398	392	771	12	14	15	6922	6336	8308	88	399	49	20	32	5949	5244	5389	135	307	6	3	4	6173	4765	5250	34	299	0.00929484	0.0267332	1.30243e-24	5.10468e-24	0.0234041	0.0548262	5.32809e-05	0.000102604	0.923227	1
384901			385251	+	-	predicted RNA	antisense: PA14_04300	2920	3137	2041	636343	490607	399027	733	1449	265	315	432	150781	142535	232314	110	499	1816	820	1264	219980	205280	207381	262	600	181	120	168	182646	159794	180448	56	496	1.08042e-13	7.11581e-13	2.16241e-54	1.35487e-53	3.86295e-09	1.55985e-08	0.019353	0.0308547	0.599155	1
386001	386001	385330	385330	-	rpiA	PA14_04310	ribose-5-phosphate isomerase A	439	745	556	95849	116500	108743	82	159	215	238	180	121967	107610	96985	36	161	551	273	537	66806	68355	88085	47	110	138	80	89	139327	106375	96250	19	169	0.0507579	0.131269	5.08466e-11	1.3381e-10	0.00398122	0.0102492	1.0487e-15	3.00443e-15	0.38776	0.772048
386260	386260	387774	387774	+	ilvA1	PA14_04320	threonine dehydratase	524	826	663	114279	129220	129763	42	82	165	210	141	93828	95083	76194	13	58	1083	642	900	131251	160757	147599	40	96	126	72	81	126559	96700	87772	7	68	0.239532	0.53905	0.509191	0.672051	0.439067	0.820212	0.365692	0.495949	0.1193	0.268677
387894	387894	388361	388367	+	-	PA14_04330	hypothetical protein	334	546	520	72873	85485	101749	95	185	75	68	101	42800	31092	54569	20	91	813	350	658	98533	87670	108022	92	209	82	59	69	83205	78768	74729	19	168	2.20352e-05	8.59503e-05	0.486995	0.645194	0.0775667	0.168076	8.45445e-06	1.71071e-05	1.39841e-06	5.90339e-06
	388412	389683		+	-	PA14_04340	hypothetical protein	180	249	204	39271	39035	39876	15	30	35	41	33	20377	18794	17956	3	14	764	288	582	92592	72042	95516	30	68	47	38	53	48152	50811	57271	4	40	1.29626e-05	1	1.29889e-14	3.91535e-14	5.29952e-06	1	8.71772e-50	4.17506e-49	4.71466e-17	1
	389680	390147	390225	+	-	PA14_04350	integral membrane protein	133	143	131	29100	22381	25706	27	54	18	23	18	10270	10618	9907	4	21	385	173	293	46644	43363	48167	43	98	38	31	14	38431	41459	15652	7	68	5.81193e-07	1	9.67715e-08	2.22714e-07	1.38941e-05	4.49872e-05	5.93298e-34	2.36064e-33	5.08465e-17	3.77592e-16
391361	391361	390120		-	-	PA14_04370	MFS transporter	111	174	143	24307	27243	28035	10	21	30	43	27	17095	19781	14894	3	13	500	286	424	60579	71735	69639	23	54	39	36	53	39826	48858	57421	4	39	0.12427	1	3.61362e-25	1.44015e-24	1.27505e-15	1	6.11406e-31	2.34618e-30	8.21585e-18	1
392121	392064	391411	391411	-	-	PA14_04380	hypothetical protein	108	141	126	23582	22177	24734	18	35	46	49	32	26581	22484	17297	7	33	359	186	259	43552	46695	42559	29	67	54	25	36	54291	34193	39128	7	65	0.187763	1	1.09285e-09	2.71713e-09	2.08323e-15	1.12553e-14	0.00130774	0.00230702	2.10929e-07	9.51192e-07
392253	392268	392747	392762	+	ygdP	PA14_04390	dinucleoside polyphosphate hydrolase	1296	1858	1444	282552	290581	282277	304	594	429	590	448	243663	266818	240734	117	521	1846	820	1332	223537	205109	218415	196	449	263	166	181	264981	221528	194363	53	472	0.323159	0.703566	1.38201e-08	3.29002e-08	0.493311	0.910546	1.43681e-08	3.30467e-08	0.845521	1
392754			392266	-	-	predicted RNA	antisense: ygdP	1144	1781	1327	249386	278564	259416	276	536	417	554	488	236583	250816	262260	114	511	1694	814	1226	205246	203724	201021	180	415	251	160	165	252762	213272	177246	49	438	0.109259	0.264478	1.19563e-07	2.73794e-07	0.379874	0.720003	5.08551e-10	1.23062e-09	0.6198	1
392769	392770	395049	395073	+	ptsP	PA14_04410	phosphoenolpyruvate-protein phosphotransferase PtsP	1724	2604	2149	375745	407210	420122	90	175	370	556	453	210262	251655	243246	23	103	4331	1927	3165	524460	482101	518944	97	223	638	469	411	641597	623330	441340	27	249	0.0299446	0.080213	0.50168	0.662615	0.0014111	0.00381194	0.00138864	0.00244621	1.73978e-07	7.90388e-07
395074	395075	396205	396205	+	-	PA14_04420	hypothetical protein	587	846	665	128005	132322	130137	59	115	371	366	322	210628	165816	173171	36	161	711	343	552	86182	85989	90522	33	77	101	70	59	101696	94007	63336	8	76	6.93651e-05	0.000257557	2.4136e-13	6.93909e-13	0.374366	0.711586	6.86849e-40	2.94358e-39	3.72976e-05	0.0001371
	396964	396209		-	-	PA14_04430	hypothetical protein	221	304	260	48240	47650	50997	33	64	42	50	45	23950	22831	24350	7	31	412	191	313	49968	48012	51406	28	65	49	45	41	49606	60110	44574	7	68	7.03054e-06	1	0.0887033	0.131958	0.0058782	0.0148258	0.000250122	0.000462953	4.28158e-10	2.30139e-09
397086	397086	397889	397898	+	-	PA14_04440	permease	249	377	240	54292	59056	46932	34	66	57	94	66	32484	42635	35510	10	45	366	189	296	44392	47374	48644	25	58	57	35	41	57660	47076	44161	7	61	0.152586	0.358362	0.000852963	0.00154371	0.0647371	0.141742	0.283234	0.392537	0.00769215	0.0213874
	397899	398699		+	lgt	PA14_04460	prolipoprotein diacylglyceryl transferase	360	545	479	78654	85288	93802	55	107	90	109	51	51565	49415	27746	12	53	665	310	505	80595	77627	82898	43	100	57	45	37	57541	60889	39757	7	65	3.57813e-05	0.00013652	0.0070515	0.0118148	0.349258	0.669586	0.0160601	0.0258576	0.041165	0.100911
398866	398905	399699	399699	+	thyA	PA14_04480	thymidylate synthase	924	1235	904	201439	193210	176778	122	239	422	480	322	239515	217018	173054	59	263	1080	571	873	130814	143038	143141	75	174	151	100	112	152352	132899	120845	19	170	0.0276909	0.0744207	2.57181e-10	6.55642e-10	0.801725	1	1.32821e-17	3.98572e-17	0.0543344	0.130406
400523	400523	399726		-	-	PA14_04490	hypothetical protein	215	298	272	46941	46673	53335	31	61	63	71	61	35810	32328	33142	9	42	408	210	294	49515	52607	48319	27	62	55	40	55	55908	54072	59179	7	70	0.148258	1	0.100635	0.148533	0.000560152	0.0015801	0.748389	0.953453	2.80596e-05	0.000103871
	401937	400558		-	-	PA14_04510	hypothetical protein	164	176	223	35766	27623	43667	12	25	34	72	49	19802	32651	26697	4	19	472	219	393	57166	54806	64580	18	42	55	38	40	55899	51029	42939	4	36	0.373983	1	0.000291725	0.000546296	5.84827e-07	1	1.92715e-05	3.8153e-05	2.73203e-07	1
	403315	401930		-	-	PA14_04520	hypothetical protein	250	363	371	54657	56894	72644	22	44	164	149	209	93389	67411	112662	14	65	781	351	665	94651	87989	109076	30	70	108	90	84	109003	120168	90551	8	76	5.30364e-07	1	0.00247426	0.00430793	3.74973e-12	1.76697e-11	0.000923131	0.00164713	0.126677	0.283708
403285			403345	+	-	predicted RNA	antisense: PA14_04520	44	64	81	9736	10073	16019	99	195	49	40	55	28114	18267	29687	91	415	107	40	81	13005	10049	13311	88	198	17	9	4	17323	11958	5219	21	188	1.59867e-17	1.26395e-16	0.445938	0.595314	0.0119393	0.0290929	2.93623e-12	7.61779e-12	0.00518136	0.0147863
403347			403316	-	-	predicted RNA	-	19	32	33	4167	5052	6608	84	164	25	20	28	14724	9238	15110	89	407	42	16	30	5204	4211	5053	67	150	6	5	4	6663	7074	5198	22	197	3.09129e-22	2.91527e-21	0.368805	0.500077	0.00018879	0.000558529	9.36472e-30	3.52879e-29	0.0357667	0.088956
403507	403507	403869		+	-	PA14_04530	hypothetical protein	18	18	25	4025	2875	4929	5	10	4	6	5	2392	2954	2701	1	7	98	58	72	11953	14577	11941	14	35	0	1	4	880	1953	4548	0	6	0.766675	1	3.2717e-36	1.61104e-35	0.722742	1	1.96436e-25	6.9191e-25	0.636475	1
	405057	403906		-	glpQ	PA14_04550	glycerophosphoryl diester phosphodiesterase, periplasmic	19	53	34	4221	8312	6751	2	5	10	17	7	5734	7920	4250	1	5	121	48	100	14755	12085	16530	5	12	10	13	9	10937	17383	10355	1	11	0.170502	1	1.34969e-16	1	1.50751e-15	1	4.93284e-06	1	1.41567e-06	1
	405267	406361		+	-	PA14_04560	hypothetical protein	39	50	60	8545	7940	11857	4	8	8	14	15	5067	6459	8180	1	5	126	62	103	15373	15574	16974	6	14	12	16	16	12515	21667	17839	1	15	0.548615	1	5.1219e-07	1	1.15828e-12	1	2.11417e-06	1	9.0653e-11	1
	406358	407398		+	-	PA14_04570	hypothetical protein	61	85	74	13393	13356	14552	6	13	14	19	23	8357	8973	12510	2	9	103	40	71	12542	10154	11691	4	11	17	4	7	17788	6144	7988	1	10	0.827797	1	0.484129	1	0.176886	1	0.740349	1	0.23254	1
407469	407469	407975		+	folA	PA14_04580	dihydrofolate reductase	123	203	193	26814	31762	37771	32	63	25	30	21	14653	13858	11674	5	26	255	122	189	30903	30642	31115	26	60	13	12	8	13420	16994	9638	2	26	1.35906e-07	1	0.231355	0.323448	0.00540495	1	7.24069e-06	1.4712e-05	0.306045	1
	408464	407991	407991	-	-	PA14_04590	hypothetical protein	116	164	127	25459	25682	25006	27	53	46	57	35	26532	25966	19155	11	50	265	147	217	32102	36889	35606	31	73	54	29	23	54405	38800	25203	9	83	0.199683	1	0.0141389	0.0229304	2.18676e-10	9.44334e-10	0.580812	0.760695	4.72608e-05	0.000172257
409988	409988	408603	408603	-	-	PA14_04610	transporter	153	265	190	33434	41572	37310	13	27	36	63	34	20849	28865	18634	3	16	333	181	272	40326	45362	44601	13	31	36	29	31	36923	39275	34094	2	26	0.0160064	1	0.938914	1	0.0207362	1	0.00586915	0.00983824	0.000102608	1
412068	412056	410218	410207	-	ilvD	PA14_04630	dihydroxy-acid dehydratase	532	830	620	115980	129813	121257	34	66	396	429	312	224872	193925	167808	23	106	2745	1187	1972	332448	296840	323354	75	172	225	125	132	226158	166189	142475	11	96	8.96892e-08	4.2021e-07	2.47452e-26	1.00915e-25	1.09564e-06	3.87035e-06	0.0136577	0.0221255	0.983023	1
	413580	412384	412384	-	-	PA14_04640	hypothetical protein	145	254	220	31687	39866	43169	16	31	103	142	134	58452	64240	72130	12	54	987	602	720	119601	150562	118138	45	108	129	97	94	130427	129553	101835	11	100	1.49618e-10	1	6.77282e-54	4.19698e-53	1.43781e-54	1.67448e-53	0.0063135	0.0105278	1.76621e-06	7.38806e-06
414192	414192	413653		-	pfpI	PA14_04650	protease PfpI	1188	1373	1240	259024	214807	242474	223	442	210	137	412	119349	62042	221419	53	248	2587	949	1515	313285	237499	248483	221	493	56	58	53	56235	76946	57044	12	117	0.00754795	0.0220284	0.131781	0.19112	4.87242e-19	3.00917e-18	8.79706e-05	0.000167256	7.14154e-05	0.000255224
413691			414204	+	-	predicted RNA	antisense: pfpI	1263	1473	1227	275266	230479	239874	245	483	195	148	402	111067	67239	215890	55	255	2507	836	1473	303689	209256	241617	221	489	73	62	69	73910	82860	74858	16	150	0.00147418	0.00473352	0.618368	0.80234	1.4546e-12	6.94819e-12	0.00335016	0.00571763	0.011636	0.0313297
414204			414193	-	-	predicted RNA	-	15	17	15	3295	2684	3101	127	252	3	1	6	1779	739	3329	35	162	31	12	19	3851	3248	3236	127	287	0	0	0	712	791	758	7	62	0.468005	0.970536	0.40999	0.551035	3.5985e-06	1.22119e-05	0.165366	0.237947	0.00612768	0.0172719
	414409	415233		+	-	PA14_04660	hypothetical protein	127	203	185	27739	31781	36180	19	38	124	152	66	70703	69138	35947	16	71	300	175	247	36402	43842	40508	20	48	106	54	37	106460	72366	40309	10	88	2.85694e-13	1.84844e-12	0.324038	0.443392	5.32673e-25	3.93181e-24	9.38782e-13	2.47675e-12	0.0537888	0.129139
415287	415292	416104	416104	+	mutM	PA14_04670	formamidopyrimidine-DNA glycosylase	1151	1941	1601	250976	303526	313065	183	355	247	304	202	140416	137483	108924	35	158	1146	600	798	138791	150209	130990	73	172	122	82	89	123348	109338	95724	15	134	2.03726e-06	8.58058e-06	1.21788e-34	5.85554e-34	1.525e-06	5.32299e-06	0.00188631	0.00329129	0.781737	1
415560			415296	-	-	predicted RNA	antisense: mutM	706	1243	1006	153905	194422	196629	354	685	149	200	113	84646	90648	60888	67	297	726	338	515	87931	84673	84520	140	323	71	46	41	71763	61747	45038	25	224	1.05685e-08	5.28928e-08	9.16682e-38	4.62883e-37	5.34991e-11	2.36602e-10	0.00476528	0.00805039	0.415855	0.820196
	416181	416759		+	-	PA14_04680	hypothetical protein	54	76	61	11960	11996	12010	10	20	32	32	22	18500	14562	11912	5	25	78	38	57	9481	9677	9483	7	16	8	1	9	8290	1418	9731	1	11	0.000833143	1	0.0468373	1	0.569356	1	1.74049e-07	1	0.00639258	1
416827	416842	417186	417186	+	-	PA14_04690	hypothetical protein	541	683	469	117879	106846	91711	156	305	84	102	110	47884	46146	59388	33	148	1029	427	846	124714	106911	138801	157	357	68	25	82	68958	33460	87973	21	183	2.56484e-05	9.94094e-05	0.6376	0.82433	0.249246	0.491591	2.45395e-06	5.10915e-06	0.0523101	0.126042
417456	417456	418442		+	-	PA14_04700	hypothetical protein	213	324	240	46538	50781	47035	25	48	81	131	84	46191	59566	45358	11	51	401	175	271	48602	43939	44511	20	46	35	43	20	35765	57444	22511	4	39	0.0385089	1	0.019184	0.0306451	0.348174	1	1.14255e-05	2.29542e-05	0.482853	1
418986	418986	418555	418555	-	-	PA14_04710	hypothetical protein	86	94	84	18776	14782	16550	19	38	13	27	19	7568	12246	10385	5	23	445	240	342	53986	60018	56130	56	131	33	19	27	34053	25343	29633	7	68	0.151156	1	6.39305e-60	4.22956e-59	1.1687e-14	6.09005e-14	1.40021e-61	7.38029e-61	5.19542e-15	3.57587e-14
420871	420871	419138	419138	-	-	PA14_04730	gamma-glutamyltranspeptidase	470	691	521	102438	108056	101954	30	60	113	170	139	64227	77125	75016	9	41	683	329	526	82754	82438	86295	20	48	107	70	75	107994	93782	81382	6	54	0.209521	1	4.52816e-06	9.54138e-06	0.0979255	1	0.0297609	0.0467071	0.0193647	1
421283	421250	420999	420976	-	fdx1	PA14_04750	ferredoxin (4Fe-4S)	263	351	244	57312	54907	47818	108	211	293	324	246	166647	146451	132378	131	589	326	131	235	39558	32791	38596	65	146	42	35	15	42636	47036	17003	15	141	3.64659e-39	5.3191e-38	1.88358e-08	4.46521e-08	0.757481	1	4.19474e-162	3.5498e-161	8.52792e-26	8.20043e-25
421863	421850	421371	421371	-	coaD	PA14_04760	phosphopantetheine adenylyltransferase	1039	1377	982	226512	215317	192031	225	440	400	482	269	226920	217904	144683	92	409	728	368	582	88243	92031	95500	82	191	69	45	52	70101	60526	56230	14	129	0.270587	0.600877	3.42762e-47	1.97553e-46	1.74571e-14	9.0009e-14	7.23201e-43	3.22757e-42	7.31973e-14	4.79508e-13
421658			421848	+	-	predicted RNA	antisense: coaD	534	689	507	116389	107869	99263	288	564	298	305	182	169137	138095	97922	158	707	363	194	279	44004	48561	45781	103	241	51	37	31	51427	49868	34280	26	236	0.000308889	0.00106902	3.49408e-44	1.951e-43	8.5905e-05	0.000261453	6.04953e-85	3.71115e-84	7.67416e-12	4.57023e-11
423594	423594	421999	421999	-	-	PA14_04780	oxidoreductase	321	343	316	70025	53679	61951	19	38	43	72	51	24593	32718	27879	4	17	344	159	270	41709	39971	44322	11	26	30	19	24	30779	25818	26601	1	17	1.70366e-07	1	2.78912e-10	7.09563e-10	0.0022296	1	0.619476	0.806727	0.35095	1
424198	424198	423650	423650	-	-	PA14_04790	hypothetical protein	229	223	156	49953	34924	30648	35	70	34	39	51	19425	17942	27599	8	39	238	81	141	28897	20391	23262	19	44	24	8	13	24150	11008	14378	3	30	0.00219658	0.00689027	6.50927e-06	1.35871e-05	0.00430979	0.0110408	0.527609	0.698245	0.819269	1
	425683	424253		-	-	PA14_04810	aldehyde dehydrogenase	358	456	298	78062	71362	58413	24	48	89	120	117	50610	54378	63267	8	39	706	333	506	85498	83521	82984	25	58	59	26	40	59965	34978	43316	3	32	0.946983	1	0.897527	1	0.664214	1	0.97749	1	0.692171	1
425613	425972	426619	426619	+	-	PA14_04820	TetR family transcriptional regulator	201	321	247	43842	50195	48312	37	73	114	118	99	64767	53724	53124	19	88	386	177	243	46861	44429	39939	29	67	43	35	50	44071	46653	53764	8	74	0.00112177	0.00366776	0.00920712	0.0152352	0.011606	0.0283184	8.89435e-10	2.1368e-09	0.787691	1
	427014	426604	426604	-	-	PA14_04830	acetyltransferase	85	111	96	18736	17432	18930	22	44	36	39	45	20567	17984	24478	11	51	488	177	327	59180	44274	53657	57	127	35	23	22	35617	31725	23744	8	73	0.00298197	1	1.27918e-37	6.44156e-37	1.80998e-12	8.64007e-12	4.68408e-08	1.05485e-07	0.00173747	0.00528515
	428075	427077	427077	-	-	PA14_04840	hypothetical protein	96	199	165	21099	31131	32314	14	28	49	63	51	28013	28560	27612	6	28	360	139	294	43638	34941	48205	18	42	73	45	45	73880	59840	48478	6	60	0.114956	1	0.00241915	0.00421598	1.28341e-22	8.88339e-22	0.515428	0.683356	2.03376e-10	1.11857e-09
	428402	428112		-	-	PA14_04850	hypothetical protein	61	72	56	13460	11360	11117	20	41	14	17	23	8398	7777	12376	7	32	124	65	86	15059	16354	14255	22	52	31	21	20	31258	28992	22460	10	94	0.752176	1	0.00991548	0.016363	1.51532e-23	1.07006e-22	0.091167	0.135579	3.06799e-14	2.04449e-13
	429277	428681		-	-	PA14_04860	methyltransferase	98	141	84	21480	22172	16555	17	33	10	25	20	5726	11614	10815	3	15	291	126	206	35323	31590	33894	24	56	22	15	26	22572	20954	28566	4	40	0.000616867	1	8.13162e-07	1.78041e-06	2.47422e-05	1	3.38889e-18	1.03386e-17	1.15723e-10	1
	430764	429277		-	-	PA14_04870	hypothetical protein	276	426	294	60282	66659	57460	21	41	115	159	128	65549	71986	68801	10	46	868	464	708	105222	116097	116078	32	75	119	62	93	119515	83130	100123	7	67	0.0142028	1	2.08721e-06	4.48692e-06	1.77069e-10	7.67821e-10	0.454006	0.608187	0.00202919	0.00611925
	432154	430757		-	-	PA14_04890	zinc protease	319	417	297	69629	65312	58076	23	46	98	160	98	55607	72507	52994	9	43	1015	570	890	123007	142614	146058	41	98	138	71	110	139010	95155	118566	9	84	0.260494	1	2.96201e-12	8.17309e-12	6.37951e-14	3.21915e-13	4.09031e-05	7.94982e-05	3.59904e-07	1.58882e-06
432242	432275	433630		+	ftsY	PA14_04900	signal recognition particle receptor FtsY	1002	1547	1310	218330	242047	256128	90	176	592	614	455	335959	277934	244402	47	210	2584	1346	2240	312997	336663	367287	107	249	551	384	348	553564	510302	373671	39	353	0.00136783	0.00441134	7.41524e-05	0.00014435	8.6036e-15	4.50568e-14	0.841861	1	0.00402733	0.0116104
	433627	434298		+	ftsE	PA14_04910	cell division ATP-binding protein FtsE	720	1125	840	156964	175973	164309	127	246	269	329	289	152948	148731	155215	50	226	1381	754	1136	167315	188617	186389	115	269	247	224	188	248548	297353	202217	41	371	0.498991	1	0.0818918	0.122172	2.74065e-06	9.37444e-06	0.0207085	0.0329442	0.000717011	0.00228429
	434298	435305	435360	+	ftsX	PA14_04920	cell division protein FtsX	694	933	839	151405	146013	163989	77	152	365	316	409	207180	142973	219844	41	188	1335	573	890	161669	143493	146069	65	149	158	109	121	159638	145320	129979	16	143	0.00590169	0.0175307	0.003808	0.00652483	0.166534	0.340352	5.26424e-10	1.27303e-09	0.360959	0.725576
435361			435418	+	-	predicted RNA	-	96	117	110	20965	18365	21663	177	350	71	64	85	40755	28959	45737	146	663	329	121	216	39931	30342	35571	272	608	76	42	70	77120	55913	75146	137	1196	9.68838e-16	7.073e-15	1.16762e-07	2.67714e-07	3.77146e-73	5.29086e-72	0.000292463	0.000539417	2.33646e-06	9.65238e-06
432464			432345	-	-	predicted RNA	antisense: ftsY	200	337	292	43614	52694	57094	219	426	216	227	157	122686	102676	84336	192	860	500	280	439	60576	70253	72058	240	563	101	99	55	102097	132503	59757	89	817	2.18022e-17	1.71818e-16	0.315341	0.432298	3.79811e-16	2.10792e-15	1.98518e-18	6.09679e-18	0.790131	1
436280			435177	-	-	predicted RNA	antisense: rpoH ftsX	7387	10672	8525	1609605	1668733	1666198	765	1492	3641	3815	3661	2064385	1724659	1964711	386	1737	24674	10636	17384	2987923	2659819	2850205	1128	2565	4215	3321	4752	4232916	4406005	5098066	468	4147	0.0137078	0.0385932	3.35726e-05	6.70082e-05	1.46549e-13	7.28968e-13	0.189008	0.269901	0.0147947	0.0391731
435419	435419	436273	436299	+	rpoH	PA14_04930	RNA polymerase factor sigma-32	7121	10059	7813	1551702	1572899	1527061	929	1813	3296	3671	3298	1868950	1659595	1769938	461	2065	23850	10585	17294	2888107	2647182	2835394	1430	3263	4017	3181	4620	4034889	4220050	4956627	581	5150	0.0230402	0.0627024	2.11915e-05	4.2939e-05	1.85264e-13	9.18433e-13	0.144928	0.210109	0.00876198	0.0241316
436338	436338	436943	437136	+	-	PA14_04940	hypothetical protein	263	367	339	57447	57405	66270	50	99	86	93	79	49286	42399	42905	16	74	1622	640	1180	196416	160286	193461	134	302	134	116	204	135285	154197	218916	31	279	0.433302	0.906512	1.0108e-38	5.19345e-38	6.16012e-40	5.98633e-39	6.50215e-38	2.71676e-37	5.37884e-38	6.75762e-37
437679	437679	436948	436384	-	mtgA	PA14_04950	monofunctional biosynthetic peptidoglycan transglycosylase	183	239	221	40076	37468	43333	28	55	54	53	37	30851	24087	19881	7	34	594	307	472	71968	76786	77545	44	103	78	60	75	78560	79606	81052	12	108	0.0222184	1	6.07541e-08	1.40883e-07	1.50045e-17	8.765e-17	4.44824e-16	1.28542e-15	3.69208e-26	3.56902e-25
437716	437716	438093	438093	+	-	PA14_04960	hypothetical protein	239	322	223	52091	50481	43583	66	128	41	45	52	23334	20549	28141	14	63	220	94	175	26705	23533	28767	30	69	19	18	23	19485	24973	24940	6	61	1.50562e-05	5.968e-05	1.98236e-11	5.30825e-11	0.0157342	0.0377508	0.330184	0.451413	0.384675	0.766945
438191	438196	438396	438396	+	-	PA14_04970	sulfur carrier protein ThiS	376	519	360	81948	81226	70505	198	387	184	194	153	104399	88100	82187	101	455	300	175	231	36363	43921	37940	83	196	78	44	53	79060	58388	57106	36	322	0.00152364	0.0048795	9.50248e-25	3.74233e-24	0.24859	0.490693	7.81748e-44	3.52748e-43	0.184289	0.398153
438404	438455	439252	439252	+	thiG	PA14_04980	thiazole synthase	286	583	383	62337	91261	74854	49	95	116	131	83	65972	59415	45032	15	71	668	394	564	81001	98624	92610	48	113	102	75	65	103250	100653	70407	12	114	0.6219	1	1	1	0.000144113	0.000430346	0.557053	0.73298	0.000364626	0.00120075
439390	439406	440077	440080	+	trmB	PA14_05000	tRNA (guanine-N(7)-)-methyltransferase	243	385	304	53008	60292	59444	44	85	131	156	87	74712	70535	46819	21	95	473	235	350	57354	58796	57396	37	86	48	38	53	49186	50785	57766	8	78	0.0139304	0.03916	0.0299263	0.0469667	0.0899786	0.193656	1.3105e-06	2.77333e-06	0.709064	1
440240	440240	441586		+	-	PA14_05010	hypothetical protein	110	166	103	24138	26004	20264	8	17	35	49	38	20081	22301	20578	3	15	238	110	194	28822	27556	31863	9	21	32	26	26	32179	34998	28086	2	23	0.356796	1	0.0471444	0.0724243	3.0396e-07	1	0.52943	0.700401	0.000615265	1
	441856	441599		-	-	PA14_05020	hypothetical protein	102	97	83	22296	15206	16270	34	69	5	10	7	2964	4789	3855	3	14	81	26	64	9812	6744	10501	15	34	7	7	12	7776	10572	13264	4	40	3.36181e-26	3.5644e-25	5.75031e-12	1.5725e-11	0.887901	1	0.00107147	0.00190117	4.23434e-09	1
	442241	441918	441918	-	-	PA14_05030	hypothetical protein	187	212	143	40902	33250	28068	53	105	43	50	42	24769	22707	22818	16	72	112	55	97	13568	13987	16025	19	44	18	12	17	18115	16440	18251	6	54	0.157825	0.36938	2.6558e-15	8.1838e-15	0.110336	0.233497	3.02397e-06	6.26393e-06	0.735191	1
443476	443476	442322	442322	-	-	PA14_05040	coproporphyrinogen III oxidase	63	120	118	13799	18814	23250	8	16	54	60	48	31076	27133	26176	5	24	179	101	179	21786	25445	29417	9	22	37	31	25	37264	41704	27225	3	30	3.9163e-08	1	0.000715318	0.00130263	1.12176e-17	1	0.0188242	0.0300376	0.019043	1
	444190	443597	443597	-	-	PA14_05050	deoxyribonucleotide triphosphate pyrophosphatase	351	543	532	76663	85059	104095	76	149	54	63	64	30791	28603	34845	11	52	2553	1147	1835	309196	287036	300870	220	503	93	86	124	93846	114275	134012	21	191	3.48527e-16	2.58036e-15	8.82642e-64	6.09787e-63	7.89366e-06	2.60999e-05	0	0	8.13694e-37	9.91706e-36
443718			443931	+	-	predicted RNA	antisense: PA14_05050	148	204	234	32394	32019	45785	87	171	10	16	19	5764	7652	10326	8	36	1114	516	896	135009	129096	146952	279	640	47	39	62	47459	51847	66735	29	258	5.55609e-39	8.0883e-38	1.78428e-70	1.30521e-69	1.49132e-08	5.817e-08	0	0	5.04929e-114	1.41941e-112
444178			444774	+	-	predicted RNA	antisense: PA14_05060 PA14_05050 PA14_05070	494	847	606	107803	132508	118574	103	200	220	311	200	125236	140756	107790	47	208	4050	2170	3270	490533	542820	536123	375	876	366	268	223	367687	356111	240221	60	538	0.0671702	0.170058	2.10789e-94	1.81734e-93	2.17852e-31	1.83511e-30	2.9455e-35	1.18417e-34	1.62533e-12	9.9791e-12
444737	444606	444187		-	-	PA14_05060	hypothetical protein	345	586	399	75249	91768	78111	100	194	145	175	126	82326	79468	67730	40	182	2807	1330	2164	340022	332785	354851	354	815	227	132	129	228285	176154	139159	48	431	0.230602	0.521395	1.46808e-108	1.36691e-107	4.61246e-24	3.31781e-23	3.50549e-53	1.73431e-52	4.396e-12	2.65679e-11
445358	445358	444738	444738	-	-	PA14_05070	methionine biosynthesis protein	256	379	287	55989	59388	56216	47	92	93	101	68	52902	45895	36658	16	72	525	299	452	63632	74950	74128	48	114	65	33	39	65436	43928	42712	9	81	0.774773	1	0.801339	1	0.136637	0.283034	0.575813	0.754957	0.144598	0.319649
	446505	445366		-	metX	PA14_05080	homoserine O-acetyltransferase	380	602	491	82797	94231	96050	41	79	130	130	89	74004	59150	48095	11	52	592	306	446	71768	76527	73138	27	64	68	51	43	68671	68030	46998	6	53	0.150031	0.353039	6.15436e-06	1.28719e-05	0.764082	1	0.0646894	0.0975794	0.434587	1
448566	448561	446594	446594	-	-	PA14_05110	hypothetical protein	287	500	388	62742	78327	75904	19	36	173	265	152	98483	120202	81747	11	50	885	490	764	107279	122606	125364	25	60	166	127	111	167529	168545	119375	8	77	5.44587e-06	1	0.000442326	0.000818911	1.77952e-20	1.15339e-19	0.0123224	0.0200732	0.00209492	0.00630193
448961	448839	448669	448669	-	-	PA14_05120	hypothetical protein	54	65	40	11789	10216	7925	29	58	16	21	33	9418	9939	17767	16	72	75	46	76	9118	11623	12493	27	64	11	7	11	12000	10487	12738	7	68	0.00152613	0.00488536	0.185699	0.263484	0.000271474	0.000786963	0.0619454	0.0938067	0.43254	0.850361
449565	449555	448962	448962	-	-	PA14_05130	hypothetical protein	187	308	243	40803	48161	47629	39	76	125	136	128	70968	61795	68889	25	113	406	208	346	49189	52107	56756	38	88	48	41	48	48780	54798	52269	9	87	4.49064e-07	1.9896e-06	0.73922	0.942425	0.0006603	0.00184627	5.47926e-10	1.32372e-09	0.483642	0.936275
450387	450387	449566	449566	-	proC	PA14_05150	pyrroline-5-carboxylate reductase	190	400	328	41464	62575	64168	35	68	208	203	139	118044	91806	75054	25	115	1207	587	935	146252	147020	153401	78	181	181	164	140	182186	217766	150500	24	223	1.4703e-10	8.26002e-10	1.49702e-26	6.13268e-26	8.92277e-59	1.09476e-57	0.730787	0.935412	1.53315e-06	6.45368e-06
451373	451091	450399	450388	-	-	PA14_05160	hypothetical protein	373	545	410	81465	85335	80156	60	118	178	239	195	101432	108470	104712	34	151	861	459	639	104338	115018	104845	66	155	228	162	142	229933	216083	153290	32	288	8.95897e-05	0.00032784	0.353807	0.481076	7.76639e-30	6.3596e-29	0.000114295	0.000215242	4.44168e-06	1.79552e-05
450864	451306	452340	452340	+	pilT	PA14_05180	twitching motility protein PilT	1455	1953	1319	317190	305448	257958	145	283	476	511	404	270182	231114	217003	51	231	1439	751	1217	174275	188039	199576	77	180	189	141	119	190239	188245	128679	18	163	0.643054	1	5.79142e-15	1.76607e-14	0.17309	0.352375	4.99437e-11	1.24681e-10	0.157915	0.346477
451420			451374	-	-	predicted RNA	antisense: pilT	117	146	114	25642	22837	22450	256	503	41	51	44	23741	23303	23656	112	501	106	47	68	12929	11823	11177	111	254	22	17	14	22898	23132	15420	48	435	0.0777255	0.194102	7.83364e-08	1.80683e-07	0.0615175	0.135176	2.52153e-10	6.16477e-10	0.732985	1
452483	452518	453666	453777	+	pilU	PA14_05190	twitching motility protein PilU	850	1200	905	185234	187667	177054	81	159	198	241	188	112516	109109	101412	21	93	2022	987	1444	244928	246958	236867	91	211	208	194	138	209329	257358	148282	19	178	0.0100548	0.0288284	0.487059	0.645194	0.00995637	0.0244805	0.000101174	0.000191417	4.9705e-06	2.00047e-05
454573	454573	453674		-	-	PA14_05200	cation efflux system protein	188	271	210	41044	42463	41234	23	46	61	92	69	34860	41856	37130	9	42	435	191	257	52707	47831	42283	23	52	47	48	39	47905	64011	42269	6	57	0.405289	1	0.77808	0.987847	5.6259e-05	1	0.230416	0.323925	0.00688091	1
454728	454728	455132	455132	+	-	PA14_05210	hypothetical protein	75	93	61	16542	14691	12074	18	35	24	17	26	13834	7706	14085	6	29	66	15	44	7994	3760	7227	7	15	7	1	10	7815	1913	11552	2	17	0.56048	1	1.78554e-18	1	0.259237	1	1.76968e-13	1	0.214753	1
	455375	456748		+	-	PA14_05220	cystathionine beta-synthase	622	821	656	135673	128443	128215	48	95	102	135	96	58056	61085	51950	9	41	1742	911	1433	211022	227945	234984	70	163	95	78	105	96096	104778	113032	8	76	4.01948e-08	1.93004e-07	0.00162288	0.00286987	0.678058	1	3.76638e-31	1.44984e-30	5.01176e-06	2.01597e-05
	456745	457929		+	-	PA14_05230	cystathionine gamma-lyase	360	387	320	78538	60554	62623	28	56	55	92	56	31461	41706	30424	6	29	1191	530	878	144290	132759	144058	51	118	55	31	67	55542	41235	72748	5	47	5.02408e-05	1	1.47287e-11	3.97382e-11	0.258867	1	3.22364e-39	1.37192e-38	5.58888e-05	1
	459428	458157	458157	-	pyrC	PA14_05250	dihydroorotase	188	232	192	41132	36324	37576	15	30	58	70	42	32926	32012	22820	5	22	1814	826	1311	219675	206743	215007	73	168	111	76	106	112456	102105	114399	9	86	0.505612	1	5.29729e-201	7.10534e-200	3.9152e-43	4.00639e-42	2.67234e-185	2.40872e-184	8.41738e-40	1.08921e-38
460429	460429	459425		-	pyrB	PA14_05260	aspartate carbamoyltransferase	245	326	258	53506	51009	50573	26	51	84	125	92	48071	56901	49648	11	51	1585	792	1248	191935	198220	204677	85	197	126	91	96	127459	121779	103553	13	117	0.0941648	1	2.04243e-76	1.58239e-75	1.06287e-24	7.75948e-24	1.43823e-29	5.40312e-29	1.34294e-10	7.48721e-10
	460965	460453	460453	-	pyrR	PA14_05270	bifunctional pyrimidine regulatory protein PyrR/uracil phosphoribosyltransferase	72	100	81	15866	15788	15872	15	30	23	31	28	13170	14270	15425	6	27	705	347	613	85420	86800	100635	76	177	31	15	29	31288	20175	31242	6	53	0.244405	1	1.21725e-230	1.77553e-229	1.07578e-13	1	1.61824e-105	1.10549e-104	1.41755e-06	1
	461511	461077	461077	-	yqgF	PA14_05280	Holliday junction resolvase-like protein	71	149	109	15685	23434	21387	24	46	47	52	51	26703	23575	27388	13	59	368	170	221	44573	42633	36333	41	94	29	26	29	29824	35671	31206	8	74	8.17657e-05	1	1.99232e-13	5.74819e-13	1.99815e-11	9.06081e-11	0.253714	0.354504	0.024145	0.061898
462080	462080	461511		-	-	PA14_05290	hypothetical protein	216	293	258	47118	45897	50452	42	83	87	120	90	49848	54454	48631	20	89	865	399	634	104863	99885	103976	78	180	97	56	57	98046	74524	61913	15	137	0.0260495	0.0702408	3.66907e-13	1.04706e-12	9.12643e-11	3.99765e-10	0.00567574	0.00953145	0.0010912	0.00340687
463088	463088	462129	462128	-	-	PA14_05300	TonB domain-containing protein	230	297	231	50167	46503	45181	25	49	147	163	136	83748	73877	73452	17	80	370	221	247	44872	55281	40552	20	48	65	42	53	65515	56975	57472	7	62	1.90276e-09	9.86613e-09	0.0611016	0.0926628	2.22475e-05	7.07541e-05	2.43762e-19	7.64635e-19	0.525993	1
464792	464122	463169	463169	-	gshB	PA14_05310	glutathione synthetase	558	825	565	121746	129111	110512	64	126	225	207	226	127704	93569	121459	26	119	1084	530	866	131319	132604	142111	61	141	104	91	126	104936	121218	135832	14	126	0.261187	0.581412	0.224407	0.314512	0.032983	0.0757658	0.0170298	0.0272931	0.359814	0.723671
464268	464377	464784	464784	+	pilG	PA14_05320	twitching motility protein PilG	1467	2011	1585	319812	314544	309918	394	771	1259	1607	1044	714320	726387	560397	368	1634	5262	2756	3908	637209	689431	640796	690	1607	947	783	429	951560	1039895	461005	221	2003	3.66052e-14	2.46623e-13	1.83769e-09	4.52607e-09	4.1282e-23	2.88188e-22	0.00421243	0.00713779	0.303216	0.620903
464785	464831	465196	465205	+	pilH	PA14_05330	twitching motility protein PilH	422	707	484	92074	110616	94616	140	270	205	267	168	116248	120890	90501	67	298	3034	1549	2493	367482	387454	408823	456	1059	266	156	177	267538	207246	190355	68	605	0.00825082	0.0239747	1.02954e-87	8.53527e-87	1.00437e-23	7.13368e-23	8.56381e-25	2.97926e-24	4.12137e-07	1.81613e-06
465206			465228	+	-	predicted RNA	-	17	33	21	3737	5214	4186	99	190	5	6	4	2834	2818	2360	26	116	153	71	119	18633	17927	19529	354	812	9	6	10	9295	8012	11340	47	415	0.386404	0.820089	6.07057e-75	4.6444e-74	1.71316e-16	9.63918e-16	1.55964e-64	8.40783e-64	1.59064e-14	1.07662e-13
465428			464854	-	-	predicted RNA	antisense: pilH pilI	612	905	745	133546	141648	145732	125	244	210	332	175	119618	150315	93918	48	210	4188	2218	3484	507231	554896	571322	406	946	374	271	300	375622	360572	321923	69	613	0.877696	1	7.07279e-57	4.55202e-56	2.83345e-22	1.95019e-21	1.42857e-41	6.2688e-41	1.1668e-16	8.54371e-16
465229	465247	465783	465795	+	pilI	PA14_05340	twitching motility protein PilI	239	338	331	52148	53003	64847	53	105	90	95	92	51212	43207	49488	19	89	1528	803	1312	185041	201044	215249	160	373	152	124	175	153346	165357	187875	35	314	0.752451	1	2.8422e-60	1.88717e-59	9.86449e-47	1.07065e-45	1.23791e-38	5.23187e-38	4.22323e-31	4.55674e-30
465867	465868	467916	467916	+	pilJ	PA14_05360	twitching motility protein PilJ	623	1133	870	135813	177262	170195	40	78	317	413	227	180105	186992	121822	17	79	5291	2563	4158	640745	641011	681710	138	319	487	297	365	489364	395228	391959	23	207	0.181311	0.418721	5.76284e-62	3.90415e-61	1.70415e-24	1.23796e-23	4.19521e-27	1.51627e-26	1.36582e-11	8.01041e-11
466258			466128	-	-	predicted RNA	antisense: pilJ	67	120	81	14779	18768	15900	65	125	23	30	21	13530	13793	11546	22	98	554	262	490	67136	65668	80390	235	542	38	13	28	38243	17773	31036	25	221	0.807074	1	3.78786e-113	3.59064e-112	2.76859e-14	1.41654e-13	1.48736e-67	8.20508e-67	5.22831e-09	2.64918e-08
467973	467977	468852	468863	+	pilK	PA14_05380	methyltransferase PilK	164	289	300	35868	45240	58703	27	53	93	113	72	52742	51089	39103	12	54	1079	590	891	130768	147784	146173	69	161	133	109	111	133831	145789	119479	16	151	0.0638291	1	6.70375e-41	3.58233e-40	1.64131e-43	1.70089e-42	4.44273e-14	1.22313e-13	7.10222e-18	5.49673e-17
468864	468864	476294		+	chpA	PA14_05390	ChpA	1103	1811	1809	240440	283249	353600	20	39	361	631	348	204752	285464	186771	6	30	8276	4028	6542	1002221	1007464	1072568	59	138	691	591	699	694459	784338	750850	11	100	0.938355	1	6.01855e-44	3.34278e-43	2.60362e-23	1.82627e-22	2.26254e-28	8.33763e-28	1.41395e-15	9.95603e-15
	476287	477318		+	-	PA14_05400	methylesterase	161	237	204	35087	37107	39927	18	36	36	61	34	20860	27705	18447	4	21	647	359	558	78350	89940	91583	35	83	76	38	70	76655	51557	76049	7	65	0.0106428	1	3.21964e-17	1.04942e-16	4.74713e-14	2.41036e-13	4.20908e-33	1.66211e-32	6.97188e-23	6.33078e-22
	477315	477821		+	-	PA14_05410	chemotaxis protein	130	207	160	28538	32428	31397	31	60	47	47	48	26665	21466	25963	10	48	463	222	383	56074	55681	62798	49	114	42	42	36	42710	56672	38803	10	90	0.867688	1	4.0978e-08	9.59947e-08	1.39092e-08	5.43696e-08	1.28234e-06	2.71452e-06	6.21196e-07	2.69528e-06
477829	477829	478623	478623	+	-	PA14_05420	transcriptional regulator	48	71	75	10480	11233	14741	7	15	17	18	16	10134	8412	8884	2	11	257	120	187	31184	30053	30775	16	38	12	20	21	13029	27732	22563	2	26	0.965222	1	2.92186e-23	1.11655e-22	5.46387e-12	1	1.54574e-15	4.41287e-15	2.24536e-08	1
	478700	479311		+	-	PA14_05430	chemotaxis protein	61	93	78	13403	14546	15348	12	23	15	16	18	8582	7416	10088	3	14	141	91	105	17099	22914	17220	13	31	16	14	11	16977	18604	12160	2	26	0.135459	1	0.00209491	0.00366659	0.000434252	1	6.56744e-05	0.000125712	6.6402e-05	1
480734	480734	479319		-	-	PA14_05440	hypothetical protein	167	253	192	36600	39602	37705	13	26	15	38	26	8610	17207	14416	2	9	302	173	223	36642	43388	36626	11	27	34	28	37	34434	37434	40314	2	26	1.27718e-12	1	0.215045	0.302142	0.0194464	1	1.54706e-11	3.9274e-11	1.88549e-15	1
481491	481491	480769		-	-	PA14_05450	16S ribosomal RNA methyltransferase RsmE	88	151	159	19208	23691	31075	17	34	42	63	31	24028	28770	16888	7	32	226	91	148	27478	22895	24388	15	34	17	27	36	17432	35975	39066	4	42	0.190733	1	0.73074	0.932262	8.40361e-06	1	0.318001	0.436271	0.00888525	1
	482987	481584		-	bioA	PA14_05460	adenosylmethionine-8-amino-7-oxononanoate aminotransferase	125	227	142	27256	35614	27752	11	21	62	85	67	35308	38420	36094	5	26	250	123	180	30306	30839	29658	9	21	31	28	34	31704	38437	37529	2	25	0.0015578	1	0.518771	0.683221	0.000150449	1	8.22914e-05	0.000156661	0.401696	1
483161	483161	484651	484651	+	-	PA14_05480	hypothetical protein	988	1591	1269	215418	248875	248122	82	159	296	335	286	168166	151802	153554	23	105	1058	531	844	128124	132791	138386	38	89	132	104	106	133504	138087	113898	9	86	0.225854	0.511133	1.3419e-23	5.17642e-23	0.0646416	0.141617	6.00692e-09	1.4027e-08	0.579451	1
484829	484832	485401	485401	+	-	PA14_05500	hypothetical protein	1282	1670	1180	279453	261132	230803	230	451	410	533	390	232717	241132	209290	89	399	957	449	760	115909	112337	124712	89	206	131	71	157	132015	95056	168659	26	231	0.270862	0.601124	1.21771e-43	6.7429e-43	0.0267513	0.0620924	5.89814e-36	2.40682e-35	0.0092165	0.0252602
485007			484837	-	-	predicted RNA	antisense: PA14_05500	538	750	476	117317	117351	93137	328	638	297	292	236	168912	132221	126764	186	834	306	153	182	37139	38481	29995	88	205	56	28	53	56552	38008	57787	34	296	7.70819e-05	0.000284196	9.95948e-79	7.84884e-78	0.00182081	0.00486856	1.02085e-159	8.55018e-159	2.62702e-10	1.43518e-09
485933			485341	-	-	predicted RNA	antisense: PA14_05510 PA14_05500	5007	5898	4268	1091155	922262	834284	813	1600	1094	1515	1056	620594	685021	567140	237	1052	4765	2332	3535	577043	583377	579574	423	978	288	308	340	289255	408711	365616	66	597	0.247494	0.554292	2.06014e-09	5.06713e-09	1.8395e-05	5.89877e-05	0.00120392	0.00212745	0.019948	0.0516986
485405	485413	485988	485988	+	-	PA14_05510	hypothetical protein	4591	5451	3857	1000349	852439	753900	767	1508	1002	1518	923	568562	686417	495424	229	1012	4575	2180	3274	554057	545189	536912	411	946	287	304	311	288340	403273	334610	65	593	0.247153	0.553708	3.81188e-08	8.9411e-08	5.62842e-05	0.000173804	0.00291322	0.00500101	0.0283443	0.0719343
486500	486500	486057	486057	-	mexR	PA14_05520	multidrug resistance operon repressor MexR	275	266	174	60099	41656	34095	51	101	122	167	152	69357	75823	82086	38	170	169	98	153	20533	24699	25201	22	52	47	35	47	47642	46574	51021	12	109	3.06003e-10	1.68302e-09	4.42728e-11	1.16887e-10	0.0035628	0.00923359	1.7829e-52	8.73825e-52	0.0719281	0.1692
486984			486565	-	-	predicted RNA	antisense: mexA	1140	1489	1122	248531	232884	219369	283	556	1871	1819	1151	1061214	822410	617702	444	1985	914	404	680	110782	101187	111549	112	256	293	196	158	294256	260104	170268	64	575	2.3654e-57	4.4961e-56	3.54283e-43	1.94419e-42	0.0140541	0.0339083	0	0	5.01048e-13	3.11542e-12
486567	486775	487926	487926	+	mexA	PA14_05530	RND multidrug efflux membrane fusion protein MexA	1525	2289	1773	332432	358051	346526	154	300	638	738	525	362106	333822	282150	63	283	2185	1122	1715	264587	280782	281298	103	239	379	268	280	380811	355543	300783	33	300	0.23773	0.535366	0.301095	0.413386	0.0499358	0.111565	0.0518455	0.0792315	0.490543	0.948133
487927	487942	491082	491083	+	mexB	PA14_05540	RND multidrug efflux transporter MexB	1967	3126	2410	428795	488804	471128	75	147	1042	1273	825	591113	575709	443204	38	170	5226	2525	4223	632837	631664	692467	90	207	647	573	599	650220	761246	643326	24	218	0.113653	0.274027	0.562287	0.734597	0.00344848	0.00894046	0.142158	0.206456	0.294746	0.605757
491084	491084	492541	492541	+	oprM	PA14_05550	major intrinsic multiple antibiotic resistance efflux outer membrane protein OprM precursor	1081	1543	1144	235694	241296	223644	82	160	240	328	242	136246	148302	130288	21	94	3839	1687	2748	464946	422046	450577	134	305	294	280	355	295399	372122	380887	26	239	0.0248782	0.0673796	3.85295e-10	9.7446e-10	2.2566e-07	8.33251e-07	5.52207e-18	1.6735e-17	9.08227e-12	5.3826e-11
491356			491341	-	-	predicted RNA	antisense: oprM	7	12	11	1651	2016	2212	63	122	4	5	3	2560	2582	1751	32	143	48	22	36	5877	5593	6060	159	365	8	8	8	8078	11503	8715	65	589	0.025104	0.067966	2.40282e-19	8.34335e-19	1.83027e-73	2.58244e-72	0.00055507	0.00100458	1.41408e-19	1.15535e-18
494556	494556	492637	492627	-	-	PA14_05560	ATP-dependent RNA helicase	576	898	854	125643	140565	166916	38	75	460	648	455	261357	293106	244544	31	138	4433	2389	3347	536899	597673	548879	125	292	581	406	596	583482	539585	639984	34	306	5.75059e-10	3.10464e-09	4.67222e-56	2.9757e-55	6.49531e-68	8.72822e-67	0.00700668	0.0116387	7.66245e-06	3.02417e-05
495877	495877	494807	494739	-	-	PA14_05580	hypothetical protein	1159	1472	873	252555	230172	170642	104	203	592	701	632	335731	316980	339552	69	308	916	440	707	110965	110189	116035	45	104	215	152	217	216082	202666	232877	22	202	8.98193e-07	3.87194e-06	4.20163e-32	1.9243e-31	0.0381266	0.0867394	5.78729e-101	3.87068e-100	0.0737325	0.173218
495009			495216	+	-	predicted RNA	antisense: PA14_05580	541	667	388	117884	104343	75852	244	477	283	301	301	160731	136265	162017	163	735	301	135	204	36551	33990	33518	72	166	74	46	70	74751	61576	75662	38	339	1.869e-08	9.16636e-08	7.31358e-63	5.01493e-62	0.999989	1	5.67194e-193	5.22146e-192	2.15167e-05	8.04628e-05
496819	496819	495947	495878	-	metF	PA14_05590	5,10-methylenetetrahydrofolate reductase	334	454	343	72828	71118	67108	41	80	157	226	147	89401	102449	79082	23	103	705	325	520	85421	81431	85357	42	96	84	73	64	84432	97432	69210	10	95	0.000145231	0.00051852	0.987695	1	0.000273095	0.000791037	7.98705e-06	1.61792e-05	0.873878	1
497416	497416	496862	496862	-	-	PA14_05600	hypothetical protein	182	270	175	39766	42243	34206	35	69	51	88	58	29394	40083	31289	13	60	482	221	425	58432	55418	69781	48	110	43	53	72	43972	71119	77911	12	115	0.705966	1	0.00175646	0.00309639	3.72254e-11	1.66437e-10	0.0327736	0.0511944	1.4199e-07	6.503e-07
499007	498866	497457	497457	-	sahH	PA14_05620	S-adenosyl-L-homocysteine hydrolase	1251	2066	1546	272715	323070	302293	109	212	832	1025	558	472235	463726	299877	65	292	4510	2391	3398	546187	598090	557215	172	402	444	260	327	445926	345069	351655	30	270	5.5743e-05	0.000209093	2.11549e-07	4.78022e-07	0.000213707	0.000628697	0.602003	0.786905	0.971109	1
499155	499155	499589	499589	+	-	PA14_05630	hypothetical protein	42	54	47	9175	8496	9231	10	20	10	22	16	6157	10289	8601	4	19	81	25	58	9922	6434	9568	9	19	9	10	2	9319	14255	2960	2	20	0.218273	1	0.475483	0.630967	0.0114437	1	0.0644971	0.0973093	0.240032	1
	499715	501907		+	-	PA14_05640	hypothetical protein	56	71	54	12252	11145	10695	2	5	16	21	20	9404	9812	11036	1	4	75	51	80	9162	12788	13233	2	5	18	13	19	18629	18301	21175	0	8	0.31621	1	0.394554	1	4.82744e-11	1	0.781497	1	1.83964e-05	1
	501918	503396		+	-	PA14_05650	hypothetical protein	16	22	34	3693	3563	6707	1	3	10	11	7	6206	5141	3774	0	3	60	11	45	7338	2945	7468	1	4	6	6	6	6673	9127	6539	0	5	0.0244781	1	0.141403	1	2.9674e-08	1	0.214212	1	0.0141307	1
503481	503481	504101	504231	+	-	PA14_05660	transcriptional regulator	723	788	510	157663	123309	99702	103	204	486	657	417	275914	297031	224251	96	427	818	371	589	99152	93000	96679	67	155	97	49	78	98036	65278	83800	15	132	1.943e-15	1.399e-14	3.54818e-09	8.65747e-09	0.325411	0.629474	1.53901e-82	9.3166e-82	4.48458e-15	3.09533e-14
503620			503582	-	-	predicted RNA	antisense: PA14_05660	86	101	53	18869	15931	10522	197	387	61	93	70	35055	42239	37912	222	984	50	25	39	6113	6403	6512	70	162	10	3	9	10586	4949	9876	25	217	5.33453e-32	6.67909e-31	7.57471e-21	2.73772e-20	0.657919	1	8.71082e-240	8.88891e-239	1.54883e-18	1.22984e-17
	505409	504138		-	codA	PA14_05690	cytosine deaminase	144	170	118	31571	26709	23073	10	21	31	32	24	17607	14588	13111	2	11	617	334	427	74729	83749	70139	25	59	50	37	54	50892	49986	58808	4	41	0.00697841	1	1.79048e-34	8.57489e-34	2.68035e-18	1	2.57388e-59	1.33271e-58	9.11166e-29	1
	506649	505399		-	codB	PA14_05700	cytosine permease	110	155	149	24152	24348	29250	10	20	22	27	32	12947	12596	17371	2	11	177	80	168	21465	20020	27657	8	18	16	7	17	16972	10315	18617	1	12	0.00759855	1	0.473742	0.628885	0.658594	1	0.0507871	0.0777274	0.176936	1
	508108	506831		-	-	PA14_05740	dihydropyrimidine dehydrogenase	31	30	19	6761	4719	3858	2	4	5	19	9	3390	8717	5096	1	4	55	22	33	6753	5732	5494	2	4	8	4	2	8310	6447	2568	0	4	0.0123136	1	0.377664	1	0.000748016	1	0.0551729	1	0.336284	1
	509472	508105		-	-	PA14_05750	oxidoreductase	48	49	35	10474	7816	6995	3	6	21	35	12	12055	16187	6829	1	8	100	33	51	12113	8256	8484	3	7	24	13	8	24551	17410	8813	1	12	4.77351e-05	1	0.305043	1	1.46326e-15	1	0.00150551	1	0.00613479	1
	511006	509567		-	dhT	PA14_05770	phenylhydantoinase	537	739	481	117181	115585	94064	38	75	331	406	411	187738	183852	220965	30	137	263	105	167	31918	26396	27471	8	19	57	32	44	58110	42740	47962	3	34	6.84727e-13	4.36098e-12	3.00005e-98	2.64242e-97	0.00103504	0.00283223	0	0	1.43524e-24	1.35876e-23
	511229	511113		-	-	PA14_05775	hypothetical protein	4	6	1	980	969	307	3	6	18	12	6	10259	5842	3409	12	55	0	2	0	54	655	124	0	2	1	1	1	1028	1742	2109	1	13	1.04092e-141	1	2.7209e-08	1	1.16045e-06	1	0	1	5.52866e-07	1
	511622	513112		+	-	PA14_05790	transporter	62	71	58	13543	11174	11445	4	8	25	33	23	14211	15069	12705	2	9	46	22	36	5634	5570	5920	1	3	9	7	5	9497	10480	5740	0	5	0.00515766	1	2.3143e-15	1	0.437293	1	5.91524e-27	1	0.248233	1
513171	513171	514454		+	amaB	PA14_05810	allantoate amidohydrolase	125	163	143	27339	25625	28122	10	21	59	81	77	33612	36768	41687	6	29	466	198	311	56506	49702	51069	17	40	38	56	45	38164	74379	48664	4	41	6.51407e-06	1	5.59052e-10	1.40519e-09	6.42368e-19	1	0.759449	0.966536	0.00191431	1
515878	515878	514655	514383	-	-	PA14_05820	hypothetical protein	333	418	301	72694	65440	58977	27	53	72	154	104	41384	69697	55952	10	45	1449	698	1259	175569	174611	206415	65	151	115	95	118	115889	126623	127565	11	100	0.703612	1	3.07801e-31	1.38804e-30	5.88463e-15	3.10839e-14	3.74427e-19	1.1705e-18	9.20226e-10	4.86084e-09
517201	517179	515998	515998	-	gcdH	PA14_05840	glutaryl-CoA dehydrogenase	743	998	627	162087	156116	122564	63	124	149	241	229	84733	109218	123288	20	89	4166	2173	4118	504586	543493	675158	209	485	211	99	292	212782	131487	313357	21	185	0.244906	0.549334	3.68599e-56	2.34962e-55	5.63187e-06	1.88939e-05	1.38502e-68	7.69259e-68	1.6234e-07	7.40266e-07
517008			517205	+	-	predicted RNA	antisense: gcdH	130	188	121	28435	29402	23760	70	137	74	105	141	42388	47872	76023	62	279	1261	738	1290	152784	184714	211579	392	924	88	44	62	88716	59609	67411	41	363	8.04544e-19	6.67754e-18	0	0	6.21497e-38	5.86863e-37	1.15909e-18	3.57921e-18	0.0310228	0.0781374
	517400	518308	518308	+	-	PA14_05850	LysR family transcriptional regulator	182	293	252	39798	45868	49426	25	49	50	52	54	28716	23551	29286	6	29	440	180	305	53346	45199	50122	24	54	34	38	41	34568	51141	44749	5	47	0.0109608	1	0.437655	0.585059	0.0272516	1	0.0209451	0.0332844	9.94178e-05	1
518327	518460	518864	518864	+	-	PA14_05860	hypothetical protein	220	264	205	48121	41294	40175	54	106	33	72	64	19211	32711	34605	16	71	412	180	304	49920	45165	49928	52	119	108	53	86	109250	70868	93285	25	225	0.0859588	0.212636	0.583267	0.759707	9.39493e-21	6.16002e-20	0.122512	0.179487	3.06136e-26	2.97106e-25
520529	520529	518907		-	-	PA14_05870	phosphate transporter	64	62	56	13967	9831	10995	3	7	19	27	28	11195	12504	15372	1	8	212	102	150	25726	25641	24627	6	15	44	37	37	45179	49755	39788	3	27	0.0115852	1	1.16774e-15	1	1.5794e-80	1	0.00121622	1	3.16512e-25	1
521116			520835	-	-	predicted RNA	antisense: PA14_05880	224	442	405	48844	69248	79221	120	233	153	266	179	87242	120335	96174	81	359	2086	1041	1454	252645	260417	238494	383	888	396	508	365	398407	673891	392021	188	1730	6.02033e-08	2.85343e-07	2.99397e-76	2.31473e-75	0	0	6.95071e-08	1.55102e-07	3.78287e-56	6.3223e-55
520836	520909	522240		+	-	PA14_05880	membrane-bound protease	219	460	416	47928	71974	81421	26	50	131	202	173	74495	91699	93288	14	64	2342	1046	1445	283635	261725	236945	85	195	304	392	294	306015	520630	316374	31	286	0.000179595	1	4.23059e-83	3.41472e-82	1.11905e-216	3.00749e-215	3.62775e-17	1.07586e-16	4.74827e-49	7.33433e-48
	522237	523031	523031	+	-	PA14_05890	stomatin-like protein	31	29	46	6835	4574	9149	4	8	18	24	20	10739	11052	11020	3	13	144	51	79	17509	12804	12965	8	18	14	15	8	14172	20281	9252	2	18	1.0252e-07	1	7.73777e-14	2.26997e-13	7.4057e-18	1	0.614135	0.800481	0.0245743	1
	523139	523870		+	-	PA14_05910	periplasmic transport system	83	133	106	18244	20926	20716	14	27	27	25	23	15625	11594	12462	4	18	217	96	155	26312	24121	25430	15	34	18	21	31	18139	28530	34094	4	36	0.29849	1	0.0100895	0.0166277	2.3491e-07	1	0.00185404	0.00323652	3.13967e-07	1
	526068	523867		-	-	PA14_05920	hypothetical protein	190	287	208	41442	44891	40739	9	19	124	146	91	70754	66008	49309	6	28	355	186	291	43076	46670	47816	8	20	68	51	35	69151	68083	37921	2	26	5.93685e-07	1	0.392227	0.529489	7.297e-07	1	4.90142e-11	1.22444e-10	0.70105	1
527720	527706	526330	526330	-	dbpA	PA14_05950	ATP-dependent RNA helicase DbpA	362	554	460	78957	86741	89983	31	61	87	100	101	49362	45360	54465	8	36	881	494	706	106800	123564	115850	35	83	109	92	113	109468	123330	122068	9	85	0.0116899	1	0.195038	0.275774	2.90578e-07	1.06599e-06	1.90102e-05	3.76661e-05	6.7404e-12	4.02395e-11
527888			527915	+	-	predicted RNA	-	156	246	152	34127	38571	29874	631	1221	140	177	160	79888	80443	85962	656	2932	85	48	53	10359	12239	8720	158	372	23	17	21	23180	22855	22867	92	820	1.64386e-26	1.75817e-25	5.30645e-39	2.74372e-38	0.968657	1	0	0	2.66495e-15	1.85159e-14
527916	528054	528263	528271	+	-	PA14_05960	cold-shock protein	16252	22017	14215	3541170	3442701	2778171	7944	15495	10606	12263	12288	6013422	5543009	6594388	6427	28810	9292	4661	7025	1125202	1165826	1151826	2360	5464	1863	1843	2069	1871189	2444997	2219597	1155	10374	0.00103674	0.00340072	1.73182e-28	7.45678e-28	0.824179	1	1.8062e-124	1.34813e-123	0.00308769	0.00902566
528272			528305	+	-	predicted RNA	-	443	576	408	96600	90210	79893	1336	2614	272	289	306	154291	130999	164455	980	4409	289	141	218	35053	35461	35781	451	1042	59	51	63	59549	67905	68076	215	1916	3.66314e-11	2.1263e-10	5.39248e-45	3.03643e-44	0.78475	1	4.519e-178	4.00434e-177	3.1054e-06	1.27003e-05
528304			527885	-	-	predicted RNA	antisense: PA14_05960	32795	46209	28717	7145524	7225566	5612601	8152	15860	21913	26857	26136	12424045	12139522	14025087	6844	30625	17366	8854	12751	2102991	2214242	2090590	2192	5085	3940	3361	3942	3957511	4459140	4229324	1124	10036	0.00531484	0.0158774	0.131954	0.191296	0.953163	1	4.08328e-05	7.93826e-05	0.0171246	0.0448887
528414	528414	528938	529020	+	-	PA14_05970	hypothetical protein	156	309	221	34135	48393	43201	41	79	56	69	48	32090	31540	25821	12	56	369	179	275	44699	44904	45204	37	85	39	17	50	39218	23838	54027	8	74	0.227839	0.515466	0.346389	0.471775	0.0483125	0.10807	0.542078	0.714429	0.00964434	0.0263148
	530474	529041		-	-	PA14_05990	EmrB/QacA family drug resistance transporter	198	330	198	43274	51609	38747	16	31	52	52	54	29996	23853	29230	4	19	526	236	396	63712	59213	65026	19	43	50	21	36	51061	28676	38973	3	27	0.0213747	1	0.0739784	0.110975	0.098589	1	7.94673e-06	1.61064e-05	0.00169751	1
531313			531092	-	-	predicted RNA	antisense: PA14_06000	112	165	79	24465	25891	15542	51	98	25	52	29	14588	23555	16005	18	81	1374	685	969	166428	171508	159029	322	746	92	82	88	93346	109681	95069	49	447	0.739743	1	0	0	3.23201e-143	6.71764e-142	1.01954e-292	1.14379e-291	5.09159e-90	1.21684e-88
531095	531095	533647	533704	+	-	PA14_06000	ClpA/B protease ATP binding subunit	866	1066	856	188739	166730	167330	34	68	152	316	213	86726	143252	114614	10	44	8266	3391	5038	1000997	848206	826067	154	349	542	477	535	544976	633520	574017	25	228	0.0854613	0.21162	1.76609e-112	1.66767e-111	2.71147e-43	2.7785e-42	9.40611e-162	7.95077e-161	7.40564e-62	1.33175e-60
532738			532644	-	-	predicted RNA	antisense: PA14_06000	37	55	38	8072	8672	7606	43	85	4	9	6	2273	4328	3243	7	34	472	160	258	57229	40019	42362	222	489	33	31	35	33811	42238	38592	44	402	0.000266045	0.000926422	1.07879e-177	1.33927e-176	3.94084e-118	7.28312e-117	0	0	6.31107e-244	3.45554e-242
534242			533706	-	-	predicted RNA	antisense: PA14_06010	721	997	969	157140	155933	189561	159	312	104	105	118	59008	47765	63758	23	105	4779	2092	3515	578732	523351	576421	457	1041	459	361	557	461162	479303	598024	107	954	6.85161e-17	5.26942e-16	7.72747e-38	3.9101e-37	8.42184e-35	7.46269e-34	0	0	5.66987e-278	3.64911e-276
533707	533749	534327	534512	+	-	PA14_06010	hypothetical protein	637	942	838	138994	147316	163942	132	259	92	116	98	52332	52637	52892	20	90	4617	2023	3414	559129	505929	559856	410	935	414	327	498	415983	434021	535265	90	797	1.43359e-15	1.0373e-14	5.02633e-46	2.86767e-45	7.99312e-35	7.09136e-34	0	0	3.42702e-263	2.06099e-261
535343	535331	534444	534435	-	-	PA14_06030	acyltransferase	353	468	332	77043	73224	64935	41	80	134	186	155	76082	84420	83434	20	91	1036	460	763	125543	115145	125193	60	137	107	74	137	107736	99452	147596	15	133	0.00718315	0.0210306	6.40476e-05	0.000125412	4.15243e-11	1.85206e-10	0.936851	1	0.00248468	0.00739257
535204	535279	535983	535983	+	-	PA14_06040	hypothetical protein	1981	2668	2449	431731	417218	478791	320	627	523	429	649	296519	194197	348717	87	396	3254	1336	2527	394113	334192	414406	238	540	345	217	360	346965	288074	386250	55	482	0.0688732	0.173889	0.187024	0.265261	0.855608	1	0.489147	0.650983	0.190228	0.410018
535965			535459	-	-	predicted RNA	antisense: PA14_06040	1917	2464	2253	417776	385401	440500	416	817	445	425	599	252585	192108	321475	111	503	2962	1137	2239	358715	284500	367170	295	664	315	202	370	316557	268862	397921	73	646	0.059031	0.151226	0.250869	0.348802	0.973149	1	0.425287	0.571384	0.122323	0.275049
	536068	536757		+	creB	PA14_06060	DNA-binding response regulator CreB	249	394	292	54419	61616	57193	43	83	35	54	63	20193	24817	34175	8	38	310	130	228	37595	32512	37397	22	51	25	14	33	25293	18941	35822	4	38	2.06586e-07	9.40272e-07	2.98227e-12	8.22592e-12	0.00568213	0.014356	0.926436	1	0.263687	1
	536757	538181		+	creC	PA14_06070	sensory histidine kinase CreC	211	387	356	46143	60525	69666	21	41	110	115	87	62605	52145	46744	8	37	330	161	265	40036	40345	43579	12	28	59	53	51	60138	70366	55693	4	43	0.329314	1	6.64845e-09	1.60091e-08	0.00664573	1	2.50669e-09	5.94044e-09	0.1365	1
	538283	539641		+	creD	PA14_06080	hypothetical protein	87	146	122	19138	22929	23951	8	16	46	74	53	26353	33693	28923	4	21	210	126	149	25464	31532	24561	8	20	31	31	24	31293	42423	26297	2	24	1.45384e-05	1	0.0360881	0.0561089	7.65587e-10	1	0.0126787	0.0206169	0.09191	1
	539691	539993		+	-	PA14_06090	hypothetical protein	5	11	2	1267	1769	441	2	3	7	10	10	4481	4678	5665	3	16	30	17	31	3733	4388	5139	6	14	8	3	7	8998	4336	7689	2	23	1.96284e-35	1	1.75162e-24	1	5.31125e-82	1	0.0101722	1	0.0240075	1
	540758	540138	540138	-	-	PA14_06120	hypothetical protein	83	78	57	18220	12287	11322	11	22	12	13	7	7272	6120	3913	2	9	204	80	127	24735	20236	20937	15	35	14	4	16	14390	6223	18220	2	20	3.60253e-05	1	2.15338e-06	4.6251e-06	0.0150594	1	3.8803e-20	1.23513e-19	4.61003e-07	1
541727	541727	540777	540777	-	-	PA14_06130	hypothetical protein	315	506	512	68685	79222	100125	44	86	56	74	79	32058	33530	42443	8	37	953	431	697	115481	108020	114368	51	118	93	60	96	93964	79936	103960	11	97	1.85582e-08	9.10778e-08	0.174112	0.24805	0.00100505	0.00275254	1.18945e-17	3.57079e-17	1.34998e-15	9.51469e-15
	541813	542670		+	-	PA14_06150	hypothetical protein	125	232	170	27417	36349	33342	19	37	39	42	29	22325	19420	15839	5	22	526	211	344	63801	52781	56525	29	67	64	21	46	64699	28497	49561	6	55	0.0114686	1	3.20299e-06	6.82158e-06	4.71452e-08	1	1.14387e-14	3.19473e-14	1.8273e-13	1
	545236	542843		-	-	PA14_06160	hydroxamate-type ferrisiderophore receptor	103	124	79	22576	19418	15451	4	7	92	138	85	52593	62381	45793	5	22	259	134	199	31428	33531	32704	5	13	113	77	67	113489	102785	72320	4	40	5.7147e-44	1	1.93237e-07	1	2.14622e-185	1	7.16019e-15	1	1.28552e-05	1
	546311	545340	545340	-	-	PA14_06170	transmembrane sensor	65	47	36	14262	7413	7179	4	9	36	66	60	20893	29923	32706	6	28	91	37	92	11069	9297	15193	5	12	92	75	87	93217	100679	93625	11	98	1.56486e-35	1	0.0268041	1	0	0	1.57352e-16	1	3.90267e-32	4.31884e-31
546831	546826	546308		-	-	PA14_06180	RNA polymerase sigma factor	25	20	21	5451	3279	4126	4	8	40	48	28	22884	21849	15495	8	38	73	43	80	8847	10966	13262	9	21	83	71	54	83457	94819	58308	16	151	3.6382e-96	1	1.8349e-20	6.56714e-20	0	0	2.20524e-08	5.04045e-08	2.46718e-41	3.29722e-40
546995	546995	547744		+	-	PA14_06190	glutathione S-transferase	203	282	242	44317	44161	47303	30	60	24	19	21	13910	8942	11332	3	15	148	70	113	17995	17733	18591	10	24	16	4	12	16334	6355	13847	1	16	1.18557e-28	1	6.35737e-21	2.30455e-20	1.71388e-10	1	0.0911556	0.135579	0.204493	1
	547884	548288		+	-	PA14_06200	hypothetical protein	6	3	5	1344	479	1043	1	2	0	0	0	480	0	381	0	0	36	15	17	4414	3927	2825	4	9	2	0	1	2532	0	1526	0	3	0.000532467	1	1.26615e-22	1	0.00297599	1	9.0933e-90	1	1.89334e-10	1
548338	548338	548907	548907	+	-	PA14_06210	transcriptional regulator	28	42	60	6248	6689	11876	7	14	4	12	13	2807	5631	7098	2	9	121	55	75	14663	13892	12397	10	23	14	5	11	14474	7365	11846	2	19	0.289401	1	1.58621e-06	3.43711e-06	3.8831e-06	1	4.13034e-07	8.89471e-07	3.32652e-06	1
550668	550668	548941	548941	-	-	PA14_06230	permease	101	137	101	22010	21514	19789	6	12	45	54	57	26036	24626	30619	3	15	314	128	214	38089	32140	35154	8	20	61	27	45	62047	36787	48401	3	28	9.0741e-05	1	1.93192e-06	4.16286e-06	8.49438e-29	1	0.652897	0.845	1.5402e-06	1
551942	551942	551016	550985	-	-	PA14_06240	LysR family transcriptional regulator	51	72	29	11172	11300	5723	5	10	14	35	30	8447	16156	16416	3	14	232	84	142	28187	21186	23347	11	26	53	36	56	54138	48772	60433	6	58	1.00874e-05	1	8.27793e-24	3.20841e-23	8.30947e-197	1	0.00941831	0.0154903	1.31222e-36	1
552030	552030	552506	552944	+	-	PA14_06250	GNAT family acetyltransferase	61	86	86	13500	13488	16986	15	30	19	28	23	10853	12776	12627	5	25	256	114	170	31096	28601	27874	26	61	41	24	31	41385	32708	33305	8	75	0.554681	1	7.53866e-13	2.12001e-12	2.64876e-30	2.18114e-29	1.31423e-06	2.78042e-06	8.51023e-17	6.26274e-16
553523	553523	552585	552274	-	-	PA14_06260	LysR family transcriptional regulator	120	117	108	26277	18301	21199	11	23	37	41	34	21074	18688	18768	4	20	329	150	258	39887	37511	42364	18	42	38	32	23	39104	43512	25224	4	38	0.358139	1	8.60347e-09	2.06152e-08	4.50974e-12	1	0.000548238	0.0009927	1.67797e-06	1
553627	553627	554424	554424	+	-	PA14_06270	hydrolase	60	119	94	13226	18676	18419	10	21	62	65	48	35495	29602	25765	8	37	1137	520	783	137692	130190	128491	72	165	47	56	49	47197	74947	53341	8	73	2.17082e-13	1	0	0	1.54722e-75	2.22152e-74	1.50923e-48	7.12565e-48	7.09214e-08	3.30591e-07
	554467	554910	554910	+	-	PA14_06280	hypothetical protein	58	82	53	12782	12855	10369	13	27	45	43	39	25914	19785	21157	11	50	66	42	60	8101	10641	9876	9	21	6	5	8	6430	6685	9143	1	16	3.25401e-12	1	0.044604	0.0687665	0.961285	1	9.1769e-22	3.02611e-21	3.42392e-06	1
557183	557135	554958	554958	-	glcB	PA14_06290	malate synthase G	1506	2260	1770	328332	353391	345966	80	157	671	924	596	380932	417690	319836	38	171	4001	2031	3166	484506	507931	519068	99	231	393	297	322	394746	394099	345956	19	173	0.0330874	0.0877983	0.00651411	0.0109418	0.00988134	0.0243205	0.879457	1	0.647014	1
557442	557442	557885	557885	+	-	PA14_06300	GNAT family acetyltransferase	395	537	379	86211	84018	74157	93	183	118	190	145	67306	86083	78169	39	173	262	112	172	31827	28100	28346	29	66	57	38	34	57971	50508	37173	12	109	0.194655	0.446167	1.18757e-44	6.66655e-44	0.254095	0.500347	1.73043e-42	7.68531e-42	0.0570911	0.136402
557917	557917	558432	558445	+	-	PA14_06310	ACT domain-containing protein	491	714	458	107010	111742	89585	102	199	170	212	217	96755	95972	116832	44	199	487	290	443	59028	72739	72666	55	132	118	58	94	118575	77692	101805	22	192	0.0600282	0.153629	1.33054e-13	3.87542e-13	0.0315715	0.0726599	5.49817e-18	1.66695e-17	0.730711	1
560017	560017	559121	559121	-	-	PA14_06320	hypothetical protein	160	188	120	35014	29445	23502	16	32	52	66	66	29557	30003	35640	7	35	212	103	143	25722	25881	23601	12	27	39	29	17	40004	38793	18798	4	36	0.0269857	1	0.149611	0.215066	0.000911931	1	0.000519013	0.000941409	0.250771	1
561194	561194	560220		-	-	PA14_06330	serine/threonine protein kinase	195	251	204	42526	39344	39980	21	41	31	53	50	17637	24303	27012	5	23	371	135	248	45041	33963	40716	18	40	26	13	35	26668	17687	38236	3	28	0.00250899	1	0.0864313	0.128761	0.963269	1	0.052324	0.0799461	0.0424657	1
562014	562014	561256	561256	-	-	PA14_06340	molybdenum transport regulator	280	396	333	61106	61951	65137	42	82	61	78	89	34781	35320	47889	11	51	305	128	202	36990	32252	33220	19	44	36	26	32	36957	34622	35368	5	46	0.023892	0.0648761	7.33e-18	2.4357e-17	0.145586	0.300299	5.11094e-05	9.85518e-05	0.696681	1
	562402	562082	562082	-	-	PA14_06350	hypothetical protein	63	64	74	13868	10141	14595	20	40	15	20	24	9014	9311	12980	7	32	82	34	57	9978	8649	9358	12	29	9	7	11	9908	10500	11908	3	33	0.616122	1	0.00385757	0.00660513	0.0796383	1	0.00676099	0.0112433	0.296845	1
563169	563169	562444	562444	-	-	PA14_06360	phosphoribosyl transferase	26	39	25	5714	6098	4952	3	7	10	7	15	5834	3518	8246	1	8	140	73	136	17021	18305	22418	11	26	18	5	21	19040	7510	23408	2	22	0.0320002	1	3.06879e-49	1.80849e-48	2.46182e-38	1	1.02801e-13	2.79768e-13	5.11854e-12	1
563601	563601	563308		-	-	PA14_06390	hypothetical protein	86	87	78	18741	13633	15356	27	54	20	22	18	11865	10088	9835	8	36	171	85	143	20794	21261	23496	32	74	31	12	13	31219	15931	14791	8	70	0.448772	1	0.000474887	0.00087654	1.82392e-06	6.32125e-06	0.000451587	0.000822361	9.64235e-06	3.7531e-05
564581	564581	563655	563655	-	-	PA14_06400	LysR family transcriptional regulator	45	86	52	9855	13577	10263	6	12	34	37	39	19373	17020	21224	4	20	121	62	82	14677	15725	13524	6	15	54	33	38	54380	44198	40830	5	50	2.48935e-09	1	0.00644164	1	1.68036e-92	1	0.0029523	1	1.03153e-12	1
564697	564699	565457	565457	+	-	PA14_06420	hypothetical protein	128	185	154	27949	29080	30176	19	38	55	77	98	31578	35118	52590	11	52	397	179	311	48135	44981	51085	27	63	82	44	81	83235	58790	87194	11	100	1.69864e-05	1	5.24001e-05	0.000103461	3.16298e-36	2.90084e-35	0.117814	0.173053	1.71794e-07	7.8192e-07
	565534	565782		+	-	PA14_06430	hypothetical protein	17	17	32	3893	2718	6413	8	17	12	10	12	6833	4827	6567	5	24	53	16	45	6466	4114	7382	10	24	6	3	4	6203	5055	4966	2	21	0.00010258	1	0.0333069	0.0520606	0.000121939	1	0.0216263	0.0343075	0.60513	1
565793	565793	567169	567169	+	-	PA14_06450	acetyl-CoA carboxylase biotin carboxylase subunit	79	93	95	17244	14611	18693	6	12	31	40	22	17930	18334	12326	2	11	259	108	188	31408	27083	30955	9	21	29	12	45	29171	16690	48437	2	22	0.106548	1	4.88929e-09	1.18275e-08	1.37565e-16	1	0.00639577	0.0106601	5.22898e-07	1
	567171	568049		+	-	PA14_06460	hypothetical protein	80	79	90	17635	12489	17589	9	18	16	24	24	9095	11055	13236	2	12	182	65	122	22085	16465	20065	9	22	13	4	19	13747	5689	21402	1	15	0.649106	1	0.0135086	0.0219713	0.0474728	1	0.0185861	0.0296706	0.0635157	1
	568039	569016		+	-	PA14_06480	hydrolase	41	58	88	8954	9087	17361	6	12	27	26	21	15402	11865	11725	2	13	190	93	157	23010	23469	25746	10	24	20	13	20	20465	17898	21918	2	20	0.0161876	1	4.70117e-13	1.3333e-12	3.18676e-11	1	0.00381082	0.00648062	0.00128267	1
569617	569617	570675	570675	+	bioB	PA14_06500	biotin synthase	190	283	209	41578	44259	40929	20	39	224	251	193	127151	113758	103804	24	108	567	338	428	68709	84634	70247	29	70	228	176	146	229463	234675	156745	21	195	1.32392e-37	1.87883e-36	3.33287e-06	7.08175e-06	2.41582e-159	5.27526e-158	4.0164e-18	1.22326e-17	3.35822e-05	0.000123753
	570781	571986		+	bioF	PA14_06510	8-amino-7-oxononanoate synthase	56	82	122	12203	12950	23852	6	13	27	55	25	15383	25192	13620	3	14	405	197	262	49118	49412	43105	16	39	72	30	81	72812	40298	87772	6	55	0.00795125	1	3.13451e-38	1.60041e-37	5.86216e-110	1	2.6666e-09	6.30717e-09	7.0771e-35	1
	571979	572701		+	-	PA14_06530	biotin biosynthesis protein bioH	80	129	119	17448	20199	23306	14	28	13	44	19	7817	20309	10582	4	17	306	202	250	37098	50608	41017	24	59	25	31	59	26020	42139	63403	6	60	0.179468	1	6.30109e-15	1.9191e-14	4.17396e-24	3.00829e-23	6.11147e-17	1.80152e-16	3.12402e-24	2.93858e-23
	572694	573518		+	-	PA14_06540	biotin synthesis protein BioC	22	45	56	4946	7137	10955	4	9	25	30	8	14371	13707	4298	2	13	188	86	163	22797	21597	26765	12	28	17	11	22	17091	15199	24048	2	22	2.49469e-05	1	3.36655e-38	1.71769e-37	1.13207e-24	1	5.73234e-05	0.000110014	0.000202351	1
573522	573522	574208	574229	+	bioD	PA14_06570	dithiobiotin synthetase	54	87	95	11913	13615	18713	10	21	27	48	17	15809	21783	9293	5	22	388	204	299	47102	51187	49120	30	71	35	23	43	35147	31447	47137	6	55	0.0223825	1	2.25596e-54	1.40988e-53	2.10149e-34	1	8.97994e-16	2.57769e-15	6.5634e-12	1
574317	574317	574547	574547	+	-	PA14_06580	hypothetical protein	548	634	513	119443	99247	100434	233	460	131	159	184	74793	72276	99097	79	355	354	161	234	42985	40304	38389	76	175	54	50	52	54682	67258	56085	28	256	0.735577	1	6.34608e-56	4.03127e-55	0.0937669	0.201219	2.77608e-31	1.07257e-30	0.272063	0.563718
574488			574327	-	-	predicted RNA	antisense: PA14_06580	443	541	402	96593	84660	78722	272	534	115	145	191	65676	65834	102512	107	481	282	134	197	34189	33519	32428	89	206	41	39	47	41310	52606	50582	33	297	0.371008	0.792225	4.65707e-46	2.65906e-45	0.0989721	0.210909	1.35957e-38	5.74278e-38	0.043443	0.106
574743	574888	576693	576693	+	-	PA14_06600	acyl-CoA dehydrogenase	1549	2109	1625	337575	329826	317718	92	181	606	961	739	343750	434381	396718	48	216	6796	3908	5950	823058	977388	975505	217	512	2057	1663	1446	2065985	2206705	1551681	119	1075	0.00473632	0.0142537	8.07472e-22	2.99364e-21	1.57853e-153	3.38646e-152	0.00255551	0.00441275	8.64664e-32	9.48287e-31
575295			574770	-	-	predicted RNA	antisense: PA14_06600	1047	1507	1038	228165	235790	202935	217	422	645	1118	729	365991	505453	391726	181	800	4322	2791	4061	523387	697984	665805	501	1195	1730	1242	954	1737773	1648013	1024249	312	2794	2.42851e-12	1.49857e-11	1.80875e-27	7.58332e-27	1.10985e-242	3.23135e-241	0.915347	1	8.39908e-14	5.48256e-13
576592			576436	-	-	predicted RNA	antisense: PA14_06600	227	265	199	49507	41576	38977	140	276	42	52	50	24031	23731	27095	35	158	799	396	583	96783	99109	95660	267	619	174	209	233	175107	277996	250861	165	1494	0.00369089	0.0112646	1.54596e-15	4.80624e-15	2.07965e-203	5.26152e-202	5.14579e-34	2.04965e-33	0	0
	576906	578702		+	-	PA14_06620	acyl-CoA dehydrogenase	43	62	66	9412	9807	12976	3	5	27	35	23	15562	16256	12566	1	8	164	84	108	19875	21018	17777	4	10	31	21	13	31278	28814	14332	1	13	7.12774e-05	1	7.35951e-09	1	2.34346e-22	1	0.534584	1	0.000103323	1
578977	578977	580755	580755	+	-	PA14_06640	acyl-CoA dehydrogenase	200	258	240	43628	40414	46976	12	24	66	88	88	37982	40172	47331	5	23	1272	625	1101	154061	156317	180647	39	92	165	148	187	166693	196508	201603	11	105	0.210665	1	9.19672e-74	6.94916e-73	1.26767e-117	2.32523e-116	9.59434e-35	3.84665e-34	2.98898e-59	5.18444e-58
	582569	581088		-	nirN	PA14_06650	c-type cytochrome	24	30	30	5304	4708	5964	1	3	4	19	16	2476	8670	9015	1	4	422	165	277	51212	41387	45508	13	31	40	28	29	40801	38080	32073	2	24	0.000928743	1	0	0	3.4943e-278	1	7.99435e-94	5.1678e-93	1.65747e-60	1
583399	583399	582560		-	nirE	PA14_06660	uroporphyrin-III c-methyltransferase	8	15	11	1752	2422	2162	1	2	4	3	4	2628	1478	2669	0	2	519	189	255	62956	47345	41923	27	60	21	18	21	21187	24511	23594	3	27	0.0724051	1	0	0	0	1	0	0	7.57229e-163	1
	584573	583410	583410	-	nirJ	PA14_06670	heme d1 biosynthesis protein NirJ	29	43	26	6318	6764	5123	2	5	10	21	11	5721	9536	6097	1	6	489	164	316	59237	41094	51849	19	43	23	17	14	23447	23356	15621	1	17	0.00422641	1	0	0	1.76979e-54	1	7.1751e-106	4.92457e-105	4.91236e-14	1
	585082	584567		-	nirH	PA14_06680	hypothetical protein	9	14	11	2101	2330	2296	2	4	7	3	3	4136	1745	1930	1	5	164	48	112	19872	12234	18495	14	32	15	9	10	15884	12216	11046	2	25	0.0197485	1	6.34568e-222	9.07568e-221	3.91273e-124	1	2.6331e-53	1.30711e-52	3.66728e-31	1
	585500	585057		-	nirG	PA14_06690	transcriptional regulator	3	2	2	672	352	401	0	1	0	6	3	0	3025	1951	0	3	93	41	96	11321	10457	15813	12	28	6	3	6	6124	4118	7405	1	13	2.40899e-13	1	0	0	1.6163e-247	1	1.56584e-69	8.7632e-69	5.65139e-13	1
	586017	585493		-	nirL	PA14_06700	heme d1 biosynthesis protein NirL	5	0	6	1116	136	1334	0	1	0	0	0	341	423	189	0	0	75	36	47	9099	9240	7826	7	16	6	1	8	6198	1478	9391	1	10	0.0141952	1	6.73768e-221	1	2.72526e-84	1	0	1	1.13326e-200	1
586466	586466	586014		-	-	PA14_06710	transcriptional regulator	13	15	11	2943	2449	2282	2	5	7	10	6	4180	4584	3337	2	8	246	103	167	29865	25911	27429	27	61	25	19	16	25817	25844	17926	5	51	1.45691e-05	1	0	0	0	1	3.57966e-73	2.04548e-72	4.03653e-51	1
	587653	586475		-	nirF	PA14_06720	heme d1 biosynthesis protein NirF	29	41	20	6363	6515	4078	2	4	12	31	18	7058	14404	9934	2	8	643	256	423	77883	64037	69407	26	59	44	30	41	44194	40707	44394	4	36	3.22621e-11	1	0	0	0	1	7.64025e-99	5.06382e-98	1.44852e-33	1
	588009	587650		-	nirC	PA14_06730	c-type cytochrome	6	4	3	1339	626	654	1	2	1	4	3	626	2072	1900	0	4	162	45	81	19636	11457	13363	19	41	10	1	13	10704	2540	14172	3	25	0.000528502	1	0	0	1.55147e-247	1	4.91796e-117	3.5445e-116	3.72701e-39	1
588320	588320	588006		-	nirM	PA14_06740	cytochrome c-551	12	21	19	2803	3284	3797	5	10	1	3	2	849	1445	1463	0	3	284	113	187	34453	28396	30763	43	99	9	7	26	9240	9794	28138	5	49	0.00147779	1	0	0	5.26359e-90	1	0	0	9.76588e-185	1
590112	590077	588371	588371	-	nirS	PA14_06750	nitrite reductase	109	112	79	23859	17623	15498	5	11	42	88	56	23866	40143	30336	4	18	1773	658	1043	214774	164788	171005	48	107	62	77	86	62587	103293	92320	5	50	1.03044e-10	1	0	0	9.09921e-145	1	9.73491e-105	6.63185e-104	1.61672e-18	1
590293	590293	591075	591075	+	nirQ	PA14_06770	regulatory protein NirQ	71	93	95	15612	14616	18662	10	20	33	21	36	19219	9703	19617	4	20	257	124	177	31208	31165	29063	16	38	34	28	31	34177	37282	34048	5	44	0.0655053	1	1.14761e-10	2.97423e-10	2.07613e-23	1	0.00396088	0.00672863	2.96077e-09	1
	591110	591637		+	-	PA14_06790	cytochrome c oxidase subunit	0	7	8	198	1102	1712	1	1	3	3	1	1793	1480	595	0	2	45	10	33	5515	2659	5506	4	8	3	0	1	3423	818	1181	0	3	0.0403548	1	5.04042e-34	1	3.19446e-05	1	1.01953e-07	1	0.0831293	1
	591645	591902		+	-	PA14_06800	hypothetical protein	2	14	3	497	2273	637	2	4	3	1	2	2053	710	1449	1	5	7	2	5	939	589	879	1	3	2	0	1	2325	554	1093	0	5	0.0498092	1	0.0209671	1	0.0196219	1	1.43576e-05	1	0.595082	1
591992	591992	592432		+	norC	PA14_06810	nitric-oxide reductase subunit C	17	9	8	3791	1552	1598	2	5	5	6	4	3160	2887	2186	1	6	277	120	209	33662	30100	34414	32	74	4	7	9	4066	9358	10051	1	17	0.0127751	1	0	0	1.75827e-35	1	4.30185e-233	4.33553e-232	7.32576e-09	1
	592432	593829	593829	+	norB	PA14_06830	nitric-oxide reductase subunit B	25	44	37	5654	7020	7308	2	4	15	20	15	9049	9077	8075	1	6	512	165	318	62047	41298	52232	16	37	11	14	20	11125	18743	21866	1	12	0.000219814	1	0	0	2.50509e-28	1	7.44054e-70	4.17045e-69	7.69685e-06	1
	593831	595669		+	-	PA14_06840	dinitrification protein NorD	24	27	21	5426	4339	4193	1	2	4	5	8	2707	2315	4445	0	1	1207	466	837	146196	116711	137304	32	72	13	17	26	13549	23706	28236	1	11	0.765821	1	0	0	3.74843e-102	1	0	0	3.73408e-70	1
	595870	595676		-	-	PA14_06860	hypothetical protein	14	18	14	3115	2861	2775	7	14	3	3	2	2012	1645	1564	1	8	523	215	419	63429	53886	68780	140	318	10	5	7	10383	7913	8251	5	45	0.275942	1	0	0	2.20888e-29	1	0	0	7.29669e-30	1
596637	596637	595954	595927	-	dnr	PA14_06870	transcriptional regulator Dnr	87	103	74	19020	16239	14507	12	24	32	77	49	18307	34944	26801	8	39	2145	1198	2170	259852	299694	355821	190	446	74	60	61	74919	80576	65776	12	107	1.37203e-09	1	0	0	1.13019e-134	2.2351e-133	0	0	1.02628e-18	8.20242e-18
596840			596963	+	-	PA14_06875	rsmYregulatoryRNA	4	6	5	959	978	978	4	7	7	10	10	4248	4618	5566	8	38	15	4	6	1871	1037	1097	5	10	2	0	0	2097	257	567	0	7	3.0685e-44	1	0.310101	1	0.157601	1	4.46261e-36	1	4.19816e-12	1
	597868	596990		-	-	PA14_06880	LysR family transcriptional regulator	64	82	77	14063	12873	15110	8	15	27	31	26	15638	14032	13965	3	16	590	276	380	71548	69250	62326	33	77	10	16	19	10299	22201	20453	2	20	0.0342632	1	7.09647e-141	7.64564e-140	8.9952e-06	1	1.91195e-46	8.87285e-46	0.048383	1
597963	597970	598671		+	-	PA14_06890	hypothetical protein	53	54	47	11578	8589	9253	7	13	31	30	36	18001	13600	19387	5	24	1458	888	1226	176635	222071	201114	120	284	130	113	112	131273	151102	120500	21	191	2.61535e-09	1	0	0	0	0	0	0	3.73344e-209	1.81406e-207
598141			598024	-	-	predicted RNA	antisense: PA14_06890	4	12	7	1029	1931	1556	6	12	13	17	5	7459	8042	3006	11	52	578	393	481	70043	98483	78944	290	699	66	70	60	66955	93327	64440	70	634	3.25314e-42	1	0	0	0	0	0	0	0	0
	598668	598904		+	-	PA14_06900	hypothetical protein	3	14	9	748	2220	1849	3	6	3	0	3	2205	253	1617	1	5	513	279	371	62212	69964	60863	116	271	12	4	12	12149	5662	13104	5	43	0.498817	1	0	0	1.25718e-129	1	0	0	1.38555e-60	1
	598897	600078		+	-	PA14_06920	class III pyridoxal phosphate-dependent aminotransferase	34	43	31	7552	6813	6157	2	5	8	20	10	4771	9447	5366	1	5	1376	719	1029	166741	179883	168802	62	145	31	33	35	31268	44277	38349	3	32	0.133791	1	0	0	8.09024e-175	1	0	0	2.90641e-68	1
	600078	600794		+	-	PA14_06930	glutamine amidotransferase	42	67	44	9196	10519	8663	6	13	22	28	20	12887	12840	11170	3	17	564	224	367	68399	56174	60316	38	85	32	29	36	32644	39050	39504	5	51	0.000408232	1	8.16e-248	1.27927e-246	3.49803e-77	1	5.1854e-51	2.50628e-50	1.20194e-17	1
	601375	600869		-	-	PA14_06940	hypothetical protein	6	9	11	1499	1408	2337	1	3	5	15	17	3043	6962	9231	2	12	38	21	23	4629	5382	3845	3	9	3	4	2	3502	5715	2274	0	7	4.18085e-35	1	2.72049e-13	1	1.68565e-11	1	3.99328e-05	1	0.386969	1
	601418	602908	602908	+	-	PA14_06950	LuxR family transcriptional regulator	105	147	135	23025	23015	26450	8	16	44	69	40	25466	31533	21595	3	17	303	146	229	36744	36531	37587	10	24	18	17	33	18936	22894	35657	1	17	0.0152131	1	0.000284618	0.000533123	0.000999236	1	0.844045	1	0.322506	1
603243	603247	604536	604536	+	-	PA14_06960	hypothetical protein	721	918	695	157163	143568	135977	57	112	40	83	62	23019	37830	33788	5	24	3283	1480	2651	397635	370153	434783	135	310	394	290	445	396655	385751	477441	36	325	3.74358e-62	7.44353e-61	1.94677e-24	7.61377e-24	3.04398e-30	2.50097e-29	0	0	0	0
604537	604554	605108	605108	+	-	PA14_06970	Cro/CI family transcriptional regulator	146	167	145	31848	26197	28474	26	51	12	25	21	7362	11369	11653	4	18	399	217	332	48372	54373	54566	40	94	35	21	28	35201	28563	30665	6	56	1.91896e-10	1	2.41434e-07	5.44209e-07	0.00129733	1	2.06242e-49	9.82596e-49	5.49282e-17	1
606247	606244	605219	605219	-	-	PA14_06980	hypothetical protein	340	488	507	74086	76441	99100	41	81	58	103	95	33333	46701	50989	9	42	2095	1032	1627	253729	258172	266796	109	252	128	167	178	128973	221838	191753	19	176	0.000272489	0.000947963	1.52824e-50	9.17567e-50	6.91377e-23	4.81274e-22	2.95886e-109	2.05774e-108	7.90507e-48	1.19341e-46
606860	606856	606248	606248	-	-	PA14_06990	hypothetical protein	594	626	492	129522	97958	96177	89	177	69	93	124	39618	42296	67020	18	81	2413	1075	1936	292204	268841	317438	210	480	120	68	186	121419	90403	199881	26	225	1.78942e-06	7.5715e-06	7.37558e-35	3.55783e-34	2.31466e-05	7.35498e-05	5.61576e-103	3.7975e-102	4.10467e-17	3.05746e-16
606577			606683	+	-	predicted RNA	antisense: PA14_06990	102	145	99	22425	22683	19408	103	200	19	16	23	10980	7352	12595	21	96	516	238	400	62599	59569	65736	255	585	32	16	40	33044	21865	42975	35	304	0.00101577	0.00333603	2.24604e-39	1.16708e-38	6.85256e-10	2.8697e-09	4.48031e-75	2.59653e-74	7.70884e-18	5.9474e-17
607453	607453	606944		-	dsbB	PA14_07000	disulfide bond formation protein	187	270	224	40869	42263	43822	42	82	18	31	42	10443	14181	22591	6	30	160	71	150	19384	17763	24729	17	40	13	9	19	13123	12783	21124	3	30	8.02917e-12	4.80114e-11	2.49715e-12	6.91381e-12	8.51614e-05	0.000259373	0.560162	0.736674	0.296438	1
	607682	608512		+	-	PA14_07010	hypothetical protein	29	44	36	6515	6940	7188	4	8	10	11	13	6160	4994	7485	1	7	167	57	132	20261	14427	21711	10	22	13	8	11	13539	11226	12073	1	14	0.242888	1	5.66015e-28	2.40606e-27	6.65527e-12	1	2.24579e-11	5.67402e-11	1.6992e-05	1
	608582	608968	608968	+	-	PA14_07020	hypothetical protein	702	865	729	153003	135408	142614	188	371	27	41	25	15779	18563	13636	9	41	212	77	160	25757	19496	26295	27	61	4	6	5	4659	8454	6209	1	16	4.76636e-271	3.17917e-269	3.3151e-240	5.00472e-239	0	0	0.152298	0.220179	0.00179165	1
608795			608666	-	-	predicted RNA	antisense: PA14_07020	299	383	321	65154	59969	62799	245	481	10	10	14	5967	4698	7942	10	47	85	41	68	10364	10266	11271	35	81	4	4	2	4650	5840	3022	3	34	2.07018e-240	1.18664e-238	2.03122e-166	2.396e-165	7.6215e-186	1.81555e-184	0.0471737	0.0725148	0.845545	1
609082	609082	609540	609636	+	-	PA14_07030	cytochrome c'	645	825	634	140551	129148	123997	145	285	96	156	80	54459	70824	43356	27	122	792	397	552	95942	99373	90521	89	207	58	44	71	58496	59279	76523	15	141	1.42686e-08	7.06401e-08	8.35116e-11	2.17742e-10	0.00320723	0.00834448	0.275514	0.382559	0.141243	0.313364
610151	610151	609732		-	-	PA14_07040	hypothetical protein	94	122	115	20517	19157	22480	25	49	43	40	23	24712	18318	12860	9	44	593	293	519	71882	73448	85152	79	182	33	18	28	33633	24524	30758	8	70	0.301175	1	2.65685e-78	2.08932e-77	1.57163e-08	6.12377e-08	1.21072e-37	5.03576e-37	0.000205511	0.000695495
	610401	611369		+	-	PA14_07050	hypothetical protein	216	343	326	47218	53688	63822	29	56	76	66	90	43513	30012	48714	9	42	1196	443	810	144909	110862	132904	59	133	66	59	70	67123	78636	76116	8	76	0.40505	1	8.29846e-18	2.75501e-17	3.55383e-06	1.20771e-05	1.6237e-18	4.99711e-18	2.06799e-06	8.60137e-06
612116	612116	611373		-	-	PA14_07060	hypothetical protein	287	322	323	62569	50443	63283	39	78	94	101	100	53648	45688	54045	15	68	514	252	353	62243	63092	58034	35	82	45	29	33	45298	39605	35714	6	54	0.573956	1	0.070548	0.106111	0.839496	1	0.0319556	0.0500018	0.568118	1
612295	612321	613625	613625	+	-	PA14_07070	hypothetical protein	89	152	108	19520	23843	21176	8	16	41	41	44	23472	18843	23685	3	16	3523	1435	2405	426656	358873	394421	133	301	171	108	181	172505	144020	194657	14	130	0.0452174	1	0	0	0	0	0	0	6.55446e-214	3.24933e-212
614887	614872	613682	613682	-	metK	PA14_07090	S-adenosylmethionine synthetase	1560	2885	2421	340092	451212	473230	183	353	307	383	344	174194	173235	184619	33	148	3566	1676	2826	431900	419321	463330	160	367	211	163	333	212698	217185	357220	25	220	1.02139e-07	4.7732e-07	0.662357	0.85318	0.179506	0.364022	1.02305e-07	2.26361e-07	0.00729723	0.0203651
613772			614069	+	-	predicted RNA	antisense: metK	610	1087	903	133084	170076	176495	277	536	81	134	142	46080	60579	76266	45	204	1268	638	903	153576	159765	148103	222	516	54	42	114	55082	56626	123151	30	262	1.94387e-12	1.20764e-11	0.00251879	0.00438027	0.00190429	0.00508193	6.95391e-08	1.55126e-07	0.033176	0.0830475
615889	615889	614888	614888	-	-	PA14_07110	ArsR family transcriptional regulator	1094	1735	1589	238494	271297	310667	140	272	223	299	231	126757	135280	124179	28	128	2435	1333	1996	294903	333554	327326	135	317	508	402	653	510605	533718	700835	65	580	2.50297e-05	9.71654e-05	0.017186	0.0275494	4.29283e-16	2.37172e-15	3.76172e-10	9.13899e-10	2.92268e-46	4.29734e-45
615572			615795	+	-	predicted RNA	antisense: PA14_07110	461	652	698	100660	101962	136529	257	504	53	93	92	30232	42477	49859	41	182	965	531	756	116908	132834	124065	237	556	232	157	313	233158	208592	336689	132	1158	4.00816e-15	2.82497e-14	0.191676	0.271387	2.34053e-23	1.64803e-22	3.54003e-16	1.0262e-15	7.21163e-136	2.26119e-134
616111	616135	618132		+	tktA	PA14_07130	transketolase	1896	2743	2128	413158	429052	416071	107	209	964	1111	625	546563	502271	335718	52	230	3691	1899	2773	446977	474949	454697	98	229	374	309	380	375676	410203	407808	22	199	0.133209	0.316304	0.82654	1	0.326138	0.630533	0.0631857	0.0954486	0.713307	1
616352			616139	-	-	predicted RNA	antisense: tktA	674	905	659	146979	141647	128871	332	650	375	479	251	212920	216528	134920	198	879	594	324	468	71939	81247	76756	153	358	123	56	53	124288	74333	57024	45	398	0.000486298	0.00164726	6.38453e-25	2.5307e-24	0.131485	0.273211	2.06937e-59	1.073e-58	9.76661e-06	3.79945e-05
	618132	619196	619327	+	-	PA14_07140	hypothetical protein	189	329	276	41238	51534	54057	23	45	84	121	44	47715	55042	23832	9	39	917	438	626	111107	109534	102751	43	101	58	78	60	58783	103755	64497	7	71	0.687137	1	3.79791e-14	1.12998e-13	3.06911e-09	1.24616e-08	1.13734e-08	2.62658e-08	3.64949e-06	1.48345e-05
619974	619974	619177		-	-	PA14_07150	hypothetical protein	39	60	58	8680	9451	11433	6	12	13	24	10	7931	11264	5705	2	10	165	101	123	20042	25393	20302	11	27	10	8	17	10309	11127	18261	1	16	0.571701	1	7.87824e-16	2.47337e-15	5.58604e-06	1	1.56725e-08	3.59791e-08	0.00136751	1
620177	620189	621250	621250	+	epd	PA14_07170	D-erythrose 4-phosphate dehydrogenase	451	732	571	98305	114571	111658	52	101	203	263	192	115185	119030	103398	23	105	917	446	754	111123	111754	123764	47	108	159	70	138	159925	93987	148659	14	126	0.0345109	0.0913774	0.105706	0.15561	5.65662e-05	0.000174601	0.000100543	0.000190273	0.112683	0.255014
621256	621256	622419	622419	+	pgk	PA14_07190	phosphoglycerate kinase	395	584	535	86220	91387	104577	41	80	170	237	219	96679	107452	117702	20	92	1879	892	1455	227570	223198	238554	85	197	154	163	172	155374	217344	184646	17	159	0.00326215	0.0100186	9.73714e-21	3.50891e-20	1.04461e-17	6.11677e-17	0.00219168	0.00380691	9.02241e-05	0.000317798
622479	622492	622692	622695	+	-	PA14_07200	hypothetical protein	161	205	177	35203	32124	34635	86	169	96	99	126	54465	45196	67933	61	277	547	254	357	66255	63618	58561	136	312	35	33	38	35157	44746	40974	22	200	1.30039e-09	6.84432e-09	3.80002e-07	8.4641e-07	0.000234303	0.000684892	0.00587914	0.00985047	0.282522	0.583085
622623			622502	-	-	predicted RNA	antisense: PA14_07200	137	163	138	29867	25578	27086	114	225	56	66	100	32052	29921	53795	69	316	416	197	291	50384	49443	47815	175	403	25	25	24	25886	33606	26111	25	233	3.72923e-06	1.54672e-05	2.64278e-07	5.94241e-07	0.00330512	0.008587	0.273578	0.38016	0.506417	0.9765
622852	622852	623193	623193	+	-	PA14_07210	hypothetical protein	311	434	339	67930	67904	66359	100	197	72	92	106	41308	41593	57094	30	136	578	290	471	70091	72557	77261	92	214	43	22	36	43373	29303	38643	12	108	0.196739	0.450381	0.233627	0.326188	0.0929514	0.199527	0.577224	0.756402	0.66617	1
623290	623313	624377	624377	+	fda	PA14_07230	fructose-1,6-bisphosphate aldolase	1511	2288	1558	329295	357791	304619	159	310	541	662	637	306795	299490	342013	66	296	3138	1575	2381	380097	394033	390459	157	364	206	117	189	207504	155207	203615	20	177	0.189009	0.434313	0.098624	0.145653	0.117374	0.246401	0.959481	1	0.0194226	0.0504794
623533			623295	-	-	predicted RNA	antisense: fda	538	899	554	117320	140656	108356	264	510	239	299	322	135815	135336	172808	138	619	978	482	750	118455	120737	123008	218	505	94	42	67	95023	56461	72135	35	311	0.0030647	0.00944379	0.00501018	0.00849345	0.1828	0.370293	3.60693e-10	8.78037e-10	0.00031712	0.00105281
624217			624101	-	-	predicted RNA	antisense: fda	211	290	207	46143	45445	40534	192	376	64	73	90	36810	33259	48591	75	338	416	231	341	50465	57877	56069	199	468	32	10	22	32357	14479	23687	23	200	0.469987	0.973267	0.662755	0.853543	0.119251	0.249984	0.617106	0.803925	0.069449	0.163631
	624443	624925		+	-	PA14_07240	hypothetical protein	94	122	110	20636	19226	21538	21	42	31	43	48	18028	19471	26101	9	43	224	111	186	27238	27932	30528	25	59	21	17	21	22018	23383	23243	5	47	0.0330355	1	0.00110714	0.00198754	0.000225282	1	0.693236	0.892016	0.142899	1
	625583	624927		-	-	PA14_07250	hypothetical protein	100	144	120	21990	22593	23557	17	34	26	34	22	14746	15657	12299	4	21	96	36	91	11647	9148	14995	8	18	17	8	6	17808	11180	6895	2	18	0.111701	1	7.05445e-07	1.54688e-06	0.366567	1	0.0262192	0.0413343	0.764156	1
625582	625582	626349		+	-	PA14_07260	hypothetical protein	105	156	160	22944	24516	31389	17	34	29	29	30	16541	13364	16175	4	20	195	93	125	23730	23397	20588	12	29	12	13	28	12866	17383	31041	3	26	0.0218948	1	0.308031	0.422514	0.264123	1	0.178422	0.255631	0.012888	1
	627524	626346	626346	-	-	PA14_07280	hypothetical protein	219	335	285	47904	52517	55858	22	44	120	144	96	68345	65271	51688	11	52	428	190	278	51899	47663	45603	17	41	50	29	57	50333	39367	61727	4	42	0.00224644	1	0.00691335	0.0115965	0.0314775	1	1.75704e-09	4.18552e-09	0.675475	1
627637	627637	628125	628125	+	-	PA14_07290	hypothetical protein	208	237	174	45516	37124	34008	40	79	118	94	67	67437	42748	36383	22	99	120	64	122	14549	16019	20026	14	34	34	10	26	34499	13265	28303	6	51	0.000398433	0.00136284	6.96131e-16	2.19019e-15	0.793296	1	1.03637e-33	4.11462e-33	0.00535966	0.0152418
	628151	629305		+	-	PA14_07300	hypothetical protein	101	128	83	22049	20064	16252	8	16	55	65	56	31621	29674	30069	5	26	92	48	75	11230	12050	12393	4	10	13	5	6	13212	6698	7039	0	7	4.79672e-09	1	0.00073134	1	0.106276	1	9.17067e-21	1	5.94608e-09	1
629981	629981	629307	629307	-	-	PA14_07310	hydrolase	83	148	118	18218	23180	23190	16	31	12	17	9	6868	7848	4917	2	9	143	99	129	17388	24904	21225	13	31	6	4	11	6821	6250	12346	1	12	5.82226e-14	1	0.69397	0.889217	0.0065208	1	4.61338e-14	1.26944e-13	0.0436775	1
630520	630463	630110	630110	-	-	PA14_07330	hypothetical protein	692	864	719	150876	135179	140598	204	401	206	202	222	116946	91663	119171	68	308	176	83	140	21366	20907	23077	26	61	25	28	19	25510	37638	21335	8	79	0.49566	1	1.33693e-273	2.20428e-272	1.31719e-36	1.21257e-35	5.99847e-147	4.85234e-146	3.28639e-20	2.73071e-19
630299			630452	+	-	predicted RNA	antisense: PA14_07330	406	519	423	88499	81179	82718	278	546	140	148	169	79671	67139	91123	114	515	114	58	90	13869	14712	14897	40	94	25	6	15	25223	9140	16575	12	110	0.203171	0.463661	1.29179e-165	1.52132e-164	7.71368e-28	6.11841e-27	8.46896e-148	6.87354e-147	3.66154e-26	3.54415e-25
	631552	630641		-	-	PA14_07340	transcriptional regulator	63	91	54	13807	14337	10678	7	14	11	27	16	6374	12455	8663	2	10	129	58	115	15620	14619	18928	7	17	6	8	11	6747	11708	12088	1	11	0.693696	1	0.00877383	1	0.161507	1	0.0152062	1	0.174459	1
631670	631670	632008		+	-	PA14_07355	hypothetical protein	316	378	251	69057	59164	49240	88	174	24	35	19	13769	16249	10545	9	39	212	101	144	25724	25275	23655	31	73	12	3	21	12198	4091	23512	4	39	1.18575e-41	1.82387e-40	8.98541e-23	3.40526e-22	1.7395e-18	1.05652e-17	0.004336	0.00734547	0.337604	1
632803	632513	631998	631930	-	-	PA14_07360	hypothetical protein	156	258	200	34103	40458	39224	37	73	35	29	24	20372	13506	13295	6	30	402	194	289	48788	48529	47511	40	93	39	24	33	39262	32470	36353	7	69	1.61962e-08	8.00213e-08	0.40261	0.542009	0.036662	0.083589	9.44117e-15	2.6449e-14	2.01355e-10	1.10828e-09
632638			632647	+	-	predicted RNA	-	26	30	22	5715	4732	4379	250	494	5	6	17	3328	2807	9141	111	509	14	7	12	1768	1976	2039	82	192	1	1	1	1617	2072	1557	19	174	0.0477257	0.123996	3.37965e-15	1.03794e-14	0.0305998	0.0705564	2.58647e-19	8.1098e-19	0.001546	0.00472625
632648	632701	632859	632859	+	-	PA14_07370	hypothetical protein	1653	1858	1377	360234	290574	269140	977	1928	305	322	1310	173442	145759	703099	464	2143	567	284	439	68715	71255	72000	191	444	39	24	33	39297	32253	35487	25	224	0.017982	0.0497302	4.10685e-241	6.21277e-240	5.52335e-143	1.14154e-141	0	0	9.65681e-188	4.14339e-186
632868			632804	-	-	predicted RNA	antisense: PA14_07370	348	367	285	75929	57445	55883	489	970	59	52	247	33919	23686	132869	210	976	135	64	105	16353	16189	17340	111	255	10	5	7	10175	7556	7539	14	129	0.100871	0.246121	6.86637e-62	4.64318e-61	3.10627e-60	3.8694e-59	4.34607e-66	2.37079e-65	2.22076e-63	4.06328e-62
633327	633327	632869	632869	-	-	PA14_07380	hypothetical protein	379	421	303	82718	65911	59352	76	151	40	46	87	23006	20821	47126	14	66	278	127	193	33688	31967	31787	30	70	15	12	17	15186	17100	19071	4	37	1.00656e-08	5.04102e-08	7.11609e-26	2.87188e-25	1.68014e-16	9.46065e-16	0.0608156	0.09221	0.0633339	1
	633813	633343		-	-	PA14_07400	hypothetical protein	34	39	42	7572	6157	8310	7	15	1	2	5	895	1055	2741	0	3	67	33	59	8223	8401	9682	8	18	3	1	10	3314	1531	11232	1	11	6.86793e-20	1	0.231633	0.323774	0.279643	1	9.81468e-31	3.75249e-30	1.49672e-11	1
	634174	633827		-	-	PA14_07410	hypothetical protein	17	18	23	3885	2881	4574	5	10	3	2	3	1896	1291	1665	1	4	34	13	28	4130	3454	4671	5	11	1	0	0	1177	1313	551	0	2	0.00383945	1	0.642952	1	4.99647e-05	1	0.000763241	1	0.405167	1
	634778	634164		-	-	PA14_07420	hypothetical protein	74	109	90	16145	17071	17624	14	27	20	32	18	11574	14633	9797	4	19	155	70	92	18869	17743	15146	12	28	14	11	15	14355	15516	16508	2	25	0.671574	1	0.37452	0.507452	0.0180514	1	0.281958	0.390916	0.031532	1
637740	637740	634969	634969	-	-	PA14_07430	hypothetical protein	1106	1022	925	241097	159955	180845	35	69	95	106	94	54014	48279	50668	4	18	1790	912	1420	216792	228079	232848	35	81	81	62	97	81622	82748	104357	3	32	2.92993e-33	3.81151e-32	0.292232	0.401894	0.000485823	0.00137998	4.22803e-44	1.91016e-43	2.38142e-05	1
	638644	638309	638309	-	-	PA14_07440	hypothetical protein	32	40	39	7046	6319	7629	10	20	30	50	22	17287	22923	12235	11	52	37	19	19	4551	4904	3131	5	12	11	2	3	11768	3695	4079	2	19	3.88115e-24	1	2.62148e-05	1	0.0211434	1	1.17418e-74	1	0.000297038	1
639858	639858	638737	638737	-	-	PA14_07450	hypothetical protein	287	346	248	62673	54144	48620	25	49	139	152	141	79060	68876	76164	14	66	264	153	201	32049	38269	32975	13	30	30	36	35	30942	48013	38421	3	34	3.60047e-05	1	1.8006e-11	4.83742e-11	0.939241	1	4.4422e-33	1.75323e-32	0.00295978	1
	640278	640117	640117	-	-	PA14_07460	hypothetical protein	86	156	106	18848	24416	20866	68	131	42	34	26	24291	15568	14448	24	111	53	23	37	6492	5855	6105	16	37	6	2	4	6851	3293	4486	3	30	0.568416	1	3.85454e-59	2.52507e-58	1.81534e-10	7.85792e-10	5.95277e-42	2.62e-41	3.09796e-08	1.48077e-07
640483			640410	-	-	PA14_07470	Met tRNA	44	42	44	9797	6659	8721	56	113	57	38	27	32326	17434	14867	64	291	39	21	33	4789	5446	5503	30	70	10	7	6	10675	9873	6472	13	121	6.69291e-26	7.05544e-25	5.05719e-06	1.06226e-05	0.00233915	0.00619131	3.95954e-90	2.50789e-89	0.00136143	0.00419344
	642266	640581		-	-	PA14_07480	reverse transcriptase	202	253	226	44042	39599	44265	12	25	216	227	235	122583	102734	126248	15	69	229	132	169	27753	33154	27824	7	17	46	32	46	46500	42911	49556	3	27	1.01186e-38	1.45856e-37	8.90691e-06	1	0.0023441	1	2.47172e-119	1.79554e-118	9.2144e-08	4.26537e-07
643327			642992	-	-	predicted RNA	-	3285	4341	2480	715793	678911	484848	956	1864	2167	2398	2728	1228879	1084115	1464012	833	3747	1813	844	1386	219580	211118	227233	284	652	279	150	343	280301	199577	368623	97	841	3.30582e-05	0.000126591	1.22429e-82	9.84933e-82	0.000308118	0.000888975	0	0	1.43688e-22	1.29513e-21
632860			632995	+	-	predicted RNA	antisense: PA14_07380	257	280	191	56095	43878	37516	170	336	29	35	86	16805	16263	46212	42	194	140	61	111	17060	15276	18278	54	124	10	6	11	10665	8111	12176	8	75	0.00341625	0.0104743	1.85956e-25	7.46365e-25	2.02347e-16	1.13416e-15	3.53713e-06	7.30218e-06	0.000199821	0.000677177
642992			643327	+	-	predicted RNA	-	3374	4420	2629	735262	691263	513841	986	1924	2207	2382	2652	1251443	1076791	1423514	827	3721	1895	864	1489	229535	216224	244276	299	684	284	103	410	285891	136760	440438	100	856	6.20418e-05	0.000231536	2.34521e-79	1.85218e-78	0.000232635	0.000680831	0	0	2.31833e-21	2.02014e-20
	647084	643347	643347	-	-	PA14_07500	hypothetical protein	873	1093	696	190370	170962	136025	22	44	186	264	261	105967	119547	140150	7	32	507	232	353	61446	58103	57887	6	15	100	60	64	100766	79870	69272	2	22	0.337168	1	8.26018e-83	1	0.00367641	1	4.7462e-40	1	0.105659	1
649059	649044	647191	647182	-	rpoD	PA14_07520	RNA polymerase sigma factor RpoD	3925	5421	4413	855211	847704	862662	235	461	2270	2693	2029	1287280	1217430	1089043	144	646	12129	6777	10163	1468778	1694920	1666375	370	868	2122	1737	2549	2130932	2304230	2734945	145	1289	0.00516604	0.015477	0.0072656	0.0121513	2.20913e-11	9.98668e-11	0.242287	0.339701	0.0331093	0.0829088
647322			649063	+	-	predicted RNA	antisense: rpoD	3885	5314	4077	846617	830951	796810	242	473	2203	2642	1873	1249172	1194622	1005176	148	659	11707	6534	9471	1417720	1634158	1552871	375	881	1986	1615	2327	1995077	2143690	2497029	143	1269	0.00603799	0.0179138	0.00816139	0.0135807	1.70644e-10	7.40835e-10	0.271604	0.377703	0.0351813	0.0876784
651118	651118	649124	649087	-	dnaG	PA14_07530	DNA primase	495	737	515	108040	115337	100821	27	54	287	384	305	162849	173743	164046	18	83	927	460	773	112300	115130	126819	25	59	171	111	223	171847	148317	240103	10	93	2.86181e-08	1.38503e-07	0.181978	0.258403	3.57091e-12	1.68487e-11	1.51766e-15	4.33439e-15	0.26607	0.552394
651719	651650	651201	651201	-	-	PA14_07550	hypothetical protein	320	401	249	69832	62855	48765	68	134	129	196	135	73407	88893	72971	39	174	552	287	427	66955	71941	70066	66	154	60	36	114	60682	48864	123254	19	172	0.000217997	0.000765207	0.52323	0.688599	2.97495e-05	9.36791e-05	5.88946e-07	1.26163e-06	0.505865	0.975692
651630			652056	+	-	predicted RNA	antisense: PA14_07550 rpsU	7833	9892	5305	1706816	1546877	1036834	1714	3349	2461	3165	3080	1395377	1430907	1652801	782	3496	4568	2558	3505	553268	639719	574799	588	1380	496	232	720	498446	308342	772728	143	1233	0.0711156	0.178935	2.29599e-25	9.18523e-25	9.81106e-06	3.21787e-05	1.27681e-30	4.87407e-30	8.44775e-08	3.92534e-07
651971	651935	651720	651720	-	rpsU	PA14_07560	30S ribosomal protein S21	5886	7572	3951	1282678	1184073	772330	2562	4998	1792	2351	2390	1016156	1063024	1282961	1160	5188	3388	1880	2807	410279	470167	460282	883	2069	349	143	489	351080	190694	524744	192	1645	0.0904227	0.222852	3.63745e-16	1.15432e-15	3.1676e-07	1.15913e-06	9.05035e-20	2.86094e-19	2.738e-09	1.40973e-08
652054			651972	-	-	predicted RNA	-	563	752	383	122884	117686	74888	651	1266	203	270	247	115595	122335	132939	333	1489	169	108	135	20547	27074	22225	117	280	27	10	33	27138	13371	36090	35	307	0.00181526	0.00575564	8.7133e-115	8.35679e-114	4.67616e-20	2.98339e-19	7.25269e-176	6.40349e-175	2.02177e-33	2.31055e-32
652136	652136	653161	653162	+	gcp	PA14_07570	DNA-binding/iron metalloprotein/AP endonuclease	758	1108	1010	165357	173344	197498	89	174	261	318	319	148253	143889	171658	33	150	1255	658	988	152056	164774	162063	66	155	153	129	177	153989	172228	190097	18	167	0.744595	1	0.000192556	0.000365155	0.0986709	0.210328	0.000471382	0.00085692	0.253199	0.529148
653809	653809	653240		-	-	PA14_07580	glycerol-3-phosphate acyltransferase PlsY	269	366	305	58626	57365	59761	52	102	50	80	65	28591	36583	35336	13	58	374	195	266	45297	48785	43705	34	80	35	46	48	35948	61252	51640	9	87	0.00201697	0.00635402	3.06237e-06	6.52968e-06	0.243277	0.48189	0.747322	0.952739	0.000876315	0.00276658
653893	653893	654246		+	folB	PA14_07590	dihydroneopterin aldolase	56	78	68	12303	12349	13361	18	35	21	25	19	12377	11389	10638	7	32	155	102	127	18801	25541	20982	25	61	9	15	14	9680	20690	15740	4	43	0.242687	1	4.36126e-08	1.01971e-07	5.30565e-05	1	0.00300278	0.00514753	0.0206037	1
	654237	654779	654779	+	-	PA14_07600	2-amino-4-hydroxy-6-hydroxymethyldihydropteridine pyrophosphokinase	107	180	135	23416	28284	26408	24	47	31	45	26	17925	20467	14141	7	32	184	83	150	22392	20878	24658	18	41	13	13	18	13445	17674	19381	3	31	0.20457	1	0.36856	0.499839	0.946295	1	0.626648	0.81462	0.374111	1
655984	655984	654752	654752	-	cca	PA14_07620	multifunctional tRNA nucleotidyl transferase/2'3'-cyclic phosphodiesterase/2'nucleotidase/phosphatase	132	204	148	28947	31979	28943	12	24	30	37	39	17135	16989	20938	3	14	406	237	297	49226	59377	48814	18	42	24	18	31	25070	24043	33285	2	22	0.0292638	1	4.00353e-06	8.4651e-06	0.0465594	1	2.10082e-12	5.47167e-12	0.000942766	1
	656534	656028		-	-	PA14_07630	hypothetical protein	50	64	45	10927	10008	8892	10	19	24	21	32	14054	9917	17171	5	27	87	21	40	10648	5411	6590	7	14	13	6	6	13786	9035	7359	2	19	7.33216e-05	1	0.00508185	1	0.00736177	1	2.05949e-12	1	0.743257	1
	658182	656629	656629	-	-	PA14_07650	SpoVR family protein	2855	2912	1920	622110	455363	375243	157	311	743	1088	1139	421394	491826	611290	73	327	2173	761	1169	263197	190495	191797	62	138	156	88	126	157076	117832	135786	10	88	0.36795	0.78661	1.39163e-45	7.90275e-45	1.52595e-15	8.28709e-15	9.32066e-53	4.59581e-52	3.17168e-18	2.49685e-17
657901			658373	+	-	predicted RNA	antisense: PA14_07650 PA14_07660	1465	1557	1018	319255	243491	199106	271	536	563	772	686	319297	348970	368136	163	730	1221	447	678	147891	111800	111312	117	261	103	66	47	103705	88496	51428	19	171	3.54481e-05	0.000135319	3.78045e-36	1.85906e-35	1.45763e-11	6.6633e-11	2.34231e-86	1.45763e-85	5.01185e-29	5.19377e-28
659450	659450	658179		-	-	PA14_07660	hypothetical protein	2470	2844	1942	538360	444798	379602	181	357	666	904	904	378116	408768	485113	74	333	3098	1135	1838	375257	283984	301387	112	251	211	106	158	212495	140786	170247	15	137	0.643389	1	0.0371358	0.0576768	1.58561e-06	5.51617e-06	0.0213374	0.0338786	2.65065e-06	1.09257e-05
659148			659168	+	-	predicted RNA	antisense: PA14_07660	47	56	39	10326	8911	7732	217	428	8	13	11	4682	6007	6223	60	268	74	26	43	8978	6530	7140	162	359	4	2	5	4501	3920	5729	25	224	0.256009	0.571097	0.0605142	0.0918288	0.583523	1	0.801935	1	0.771517	1
659466			661650	+	-	predicted RNA	antisense: PA14_07680	11761	14736	10647	2562716	2304322	2080895	540	1059	3008	4126	4305	1705460	1865326	2310532	200	897	10300	4043	6582	1247369	1011088	1079206	226	509	1032	615	1075	1037081	817027	1153852	52	458	0.300872	0.66073	1.62245e-14	4.87866e-14	0.0330812	0.0759568	1.11514e-11	2.84681e-11	0.0125035	0.0334688
661650	661473	659551	659551	-	-	PA14_07680	hypothetical protein	9991	11795	8393	2176949	1844393	1640495	498	981	2085	3045	3013	1182462	1376604	1617075	162	723	9136	3351	5473	1106341	838024	897401	221	492	847	455	840	850581	604243	901449	46	408	0.503425	1	1.15695e-15	3.61522e-15	0.00484964	0.0123591	1.67287e-09	3.98632e-09	0.0102695	0.0279167
	662084	661752		-	glpE	PA14_07690	thiosulfate sulfurtransferase	75	83	80	16553	13020	15809	22	45	21	34	31	12453	15524	16741	10	44	129	50	76	15696	12560	12460	18	40	20	7	24	20499	10229	26162	6	56	0.0767325	1	0.923229	1	8.05249e-06	1	0.0894414	0.133191	0.0259139	1
	662979	662128	662128	-	apaH	PA14_07700	diadenosine tetraphosphatase	125	180	127	27268	28292	24981	16	31	33	67	38	18771	30542	20839	6	27	255	117	203	30918	29306	33370	15	36	39	31	32	39965	42133	34435	5	45	0.530739	1	0.362895	0.492884	2.00584e-08	1	0.944354	1	4.12261e-05	1
	663359	662979		-	apaG	PA14_07710	ApaG protein	169	240	191	36896	37667	37460	50	98	70	75	118	39960	34025	63715	26	120	177	66	142	21547	16565	23399	24	53	19	19	30	19698	26438	32965	7	69	0.000995381	0.00327347	2.24542e-08	5.31098e-08	0.820739	1	4.17321e-19	1.30348e-18	0.0320123	0.0804088
	664202	663396	663396	-	ksgA	PA14_07730	dimethyladenosine transferase	187	248	193	40796	38854	37753	24	48	121	128	110	69143	58306	59027	17	77	326	176	234	39569	44060	38433	21	50	54	27	46	54330	36180	50134	6	58	9.17355e-09	4.59743e-08	0.249627	0.347141	0.000174549	1	1.0571e-14	2.95464e-14	0.39107	0.778215
	665304	664318		-	pdxA	PA14_07740	4-hydroxythreonine-4-phosphate dehydrogenase	444	685	493	96857	107124	96423	52	101	78	101	87	44544	45766	46821	10	46	518	260	385	62752	65221	63202	27	64	60	26	61	61103	34926	66018	6	54	6.79603e-07	2.9592e-06	1.29575e-15	4.04034e-15	0.0566838	0.125419	0.534283	0.705677	0.0788723	1
	666593	665301		-	surA	PA14_07760	peptidyl-prolyl cis-trans isomerase SurA	1341	1816	1467	292384	284106	286819	113	222	531	648	494	301459	293264	265197	49	221	1880	1036	1518	227759	259232	248991	81	189	177	139	221	178144	185203	237596	17	154	0.0754745	0.188866	0.00146781	0.00260569	0.829432	1	3.20272e-06	6.62859e-06	0.127702	0.285481
666463			666478	+	-	predicted RNA	antisense: surA	32	52	37	7109	8180	7233	242	469	18	25	15	10652	11598	8433	144	639	46	25	35	5687	6462	5893	160	375	4	4	5	4585	5715	5817	37	335	6.72296e-05	0.000250007	0.0205235	0.0326853	0.325205	0.629474	1.06578e-10	2.62932e-10	0.100442	0.230008
669393	669348	666574		-	ostA	PA14_07770	organic solvent tolerance protein OstA	8114	10339	6951	1768022	1616807	1358660	291	569	5090	6540	3585	2886108	2956302	1924046	210	932	6896	3647	5229	835068	912025	857370	134	312	1180	750	801	1185931	995228	859783	41	365	0.00010368	0.000376586	5.8915e-12	1.60871e-11	0.745209	1	1.95701e-43	8.79816e-43	0.000635718	0.00203947
666586			668129	+	-	predicted RNA	antisense: ostA	5277	6774	4017	1149799	1059296	785225	330	646	3618	5193	2821	2051779	2347433	1514138	289	1276	3197	1748	2498	387207	437237	409598	113	266	560	360	366	563052	477969	393166	34	309	3.89852e-06	1.61328e-05	1.74301e-14	5.23474e-14	0.00650359	0.0163246	1.61989e-76	9.45516e-76	2.48476e-16	1.79436e-15
668929			669393	+	-	predicted RNA	antisense: ostA	1767	2462	1944	385034	384992	380073	421	824	888	898	675	503773	406341	362407	203	912	2312	1141	1748	279977	285487	286696	264	610	438	238	283	439965	316083	304430	86	760	0.0564128	0.145025	0.108787	0.159538	0.248667	0.490712	0.00109336	0.00193909	0.609295	1
669450	669475	670491		+	-	PA14_07780	hypothetical protein	145	204	196	31674	31925	38388	17	33	88	102	74	50292	46529	39957	10	44	1932	786	1242	234060	196575	203776	92	207	142	107	147	142893	143261	158117	16	145	5.37386e-05	1	1.82672e-262	2.94564e-261	5.53004e-118	1.01944e-116	6.95727e-53	3.4351e-52	2.4214e-26	2.35934e-25
	670488	671162	671162	+	-	PA14_07790	nucleotidyl transferase	54	103	63	11873	16133	12499	10	20	14	29	21	8306	13259	11429	3	16	967	342	689	117178	85626	113046	70	155	49	39	59	49567	52930	64130	9	82	0.594226	1	0	0	3.98659e-102	6.78645e-101	6.82889e-247	7.07677e-246	2.91794e-56	4.89907e-55
671163	671164	671922	671922	+	-	PA14_07800	hypothetical protein	111	135	107	24350	21138	20944	14	29	23	40	40	13327	18273	21667	5	23	716	305	493	86728	76329	80973	47	107	45	58	75	45669	77831	80933	9	89	0.882033	1	4.73413e-76	3.65625e-75	1.40623e-56	1.68311e-55	2.41201e-49	1.14692e-48	8.87451e-38	1.1036e-36
672984	672984	671923	671923	-	-	PA14_07810	hypothetical protein	327	467	359	71344	73154	70268	34	67	118	166	157	67390	75333	84694	16	71	539	260	390	65364	65187	64005	26	61	95	84	70	95666	112572	75487	9	89	0.0369329	0.0972987	0.000715582	0.00130278	6.19856e-06	2.06816e-05	5.38993e-08	1.21084e-07	0.0410727	0.100719
	673136	675529	675529	+	-	PA14_07820	histidine kinase	256	410	346	55985	64195	67806	13	26	62	97	86	35451	43877	46541	3	17	480	213	379	58230	53398	62207	10	24	47	33	37	48152	44984	40201	2	18	0.0922848	1	0.00154964	0.00274366	0.988254	1	0.546331	0.719517	0.231107	1
	675575	676207	676207	+	-	PA14_07840	two-component response regulator	134	174	139	29227	27222	27199	22	44	43	49	55	24848	22455	29855	9	40	465	200	316	56422	50094	51891	36	83	15	20	25	15745	27626	26957	4	37	0.313287	1	7.27633e-09	1.75038e-08	0.123503	1	0.000642258	0.00115666	0.558781	1
	676336	677370	677370	+	-	PA14_07850	ABC transporter substrate-binding protein	67	97	69	14803	15183	13635	7	14	23	34	32	13441	15633	17542	3	15	254	121	188	30848	30393	30914	12	29	18	13	11	18347	17463	12011	1	15	0.0192322	1	4.01929e-15	1.23181e-14	0.000493496	1	0.0011198	0.00198405	0.238152	1
677591			677603	+	-	predicted RNA	-	16	28	15	3640	4390	2946	146	281	26	21	23	15283	9581	12440	211	956	2	1	1	244	434	315	10	25	1	0	1	1043	1161	1511	10	95	6.52188e-41	9.9276e-40	4.2133e-231	6.17025e-230	0.0236573	0.0553663	0	0	2.55623e-53	4.07719e-52
677809			677592	-	-	predicted RNA	antisense: PA14_07860	427	804	492	93055	125795	96346	251	481	678	530	631	384662	239731	338991	324	1473	66	51	63	8108	12959	10371	19	48	29	21	23	29572	28636	25698	14	128	9.63076e-49	1.63189e-47	0	0	3.20007e-16	1.78276e-15	0	0	3.68672e-273	2.33185e-271
	677604	678713		+	-	PA14_07860	ABC transporter ATP-binding protein	829	1423	921	180699	222562	180034	90	175	881	800	842	500000	361828	452356	87	394	198	128	167	24021	32055	27449	10	25	77	30	75	77427	39856	80526	6	59	2.21085e-17	1.74045e-16	0	0	4.10963e-10	1.74796e-09	0	0	3.40546e-84	7.50327e-83
678769	678769	679815	679815	+	-	PA14_07870	ABC transporter substrate-binding protein	374	697	622	81616	109078	121689	51	99	262	332	264	148570	150121	141874	31	140	258	153	216	31242	38354	35538	14	33	68	69	112	68933	91941	121160	10	89	2.14376e-06	9.00844e-06	5.47272e-70	3.99139e-69	0.103769	0.220172	3.93773e-172	3.44352e-171	0.0420571	0.102926
	679930	681177	681177	+	-	PA14_07890	ABC transporter permease	245	501	380	53577	78409	74329	28	55	185	155	180	105268	70176	96999	16	72	146	74	100	17765	18611	16410	6	14	27	18	34	27627	24736	37302	2	23	5.86365e-05	0.000219386	7.45262e-69	1	0.000797497	1	1.85728e-142	1.47957e-141	3.35799e-11	1.91732e-10
681283	681283	682113		+	-	PA14_07900	ABC transporter permease	133	241	201	29056	37724	39463	22	42	47	63	80	26882	28727	43030	8	39	109	66	51	13243	16697	8379	6	15	15	10	17	15349	13536	18695	2	19	0.374665	1	1.67802e-23	1	0.0126168	1	1.1839e-21	1	0.00570099	1
682237	682237	682911		+	rpe	PA14_07910	ribulose-phosphate 3-epimerase	486	584	426	106099	91327	83434	70	138	75	82	54	42694	37284	29423	12	54	455	217	376	55120	54334	61754	36	84	41	19	41	41360	25230	44455	6	54	5.10432e-12	3.08487e-11	1.28057e-17	4.23031e-17	2.03124e-05	6.49484e-05	0.526498	0.697151	0.303793	1
	682911	683729	683729	+	-	PA14_07930	phosphoglycolate phosphatase	338	476	337	73834	74460	66029	44	87	102	134	167	58043	60849	90140	18	85	433	189	340	52553	47485	55870	27	63	35	22	34	36072	29633	36962	4	41	0.150261	0.353468	4.84752e-09	1.17303e-08	0.00805647	0.0200035	1.72197e-11	4.36863e-11	0.000765159	0.00243134
683789			683710	-	-	predicted RNA	antisense: PA14_07930	182	245	146	39813	38434	28574	228	445	80	93	125	45654	42463	67100	143	646	103	51	88	12554	12935	14512	72	166	25	14	17	25678	19832	18839	30	268	1.29779e-06	5.53919e-06	1.60254e-21	5.91144e-21	0.462359	0.859034	5.17647e-62	2.73629e-61	1.85382e-05	6.96083e-05
683730	683802	685280	685280	+	trpE	PA14_07940	anthranilate synthase component I	433	675	509	94538	105616	99596	34	67	158	196	195	89602	88682	104989	14	63	1197	603	896	145011	150844	147010	43	99	127	117	157	128360	156078	169154	11	102	0.164196	0.382446	0.012403	0.0202765	6.10138e-09	2.43823e-08	0.756966	0.964044	0.000497405	0.00161695
685784	685781	685467	685462	-	prtN	PA14_07950	transcriptional regulator PrtN	639	886	699	139309	138666	136726	224	438	256	421	419	145195	190596	225290	133	593	1108	496	751	134222	124135	123134	176	403	130	124	196	130942	165238	210361	60	536	0.000455373	0.00154679	0.000122873	0.000235753	0.00146596	0.00395287	4.98506e-17	1.47363e-16	0.987424	1
685544			685730	+	-	predicted RNA	antisense: prtN	489	615	508	106732	96211	99395	274	538	171	306	312	97365	138382	167915	161	719	866	327	603	104907	81975	98953	227	509	70	97	118	70813	128742	127503	64	582	2.28935e-05	8.91086e-05	0.00531523	0.00897741	0.00246901	0.00650921	1.45297e-14	4.04723e-14	0.593535	1
686651	686651	685881	685881	-	prtR	PA14_07960	transcriptional regulator PrtR	238	309	263	51953	48411	51589	33	65	89	93	89	50968	42096	48255	13	61	305	135	202	36937	33840	33222	19	44	46	30	40	46688	40271	43341	6	56	0.2862	0.631533	2.76109e-08	6.50967e-08	0.178482	0.362548	4.1249e-09	9.69391e-09	0.731486	1
686749	687109	687309	687311	+	-	PA14_07970	hypothetical protein	560	771	583	122169	120622	114099	302	591	26	26	51	15231	12157	27671	20	91	547	227	285	66249	56777	46727	124	281	14	14	37	14162	18967	40593	13	122	1.1936e-129	4.37871e-128	7.2731e-38	3.68527e-37	9.83587e-31	8.19135e-30	1.19899e-15	3.4283e-15	0.00835415	0.0231038
687312			687350	+	-	predicted RNA	-	95	132	99	20892	20772	19487	267	522	2	4	6	1375	2175	3588	13	61	96	41	46	11674	10387	7664	111	254	1	1	5	1553	1379	6358	9	79	4.02373e-102	1.13985e-100	2.55133e-11	6.802e-11	4.38967e-25	3.25982e-24	5.20695e-17	1.5386e-16	0.0814855	0.189616
	687357	687716	687716	+	-	PA14_07980	hypothetical protein	691	790	679	150703	123606	132752	190	376	32	63	86	18622	28716	46618	19	86	603	236	294	73081	59162	48265	74	167	19	18	34	19213	24036	36745	8	74	3.82396e-53	6.91045e-52	2.85716e-47	1.64803e-46	1.66373e-36	1.52967e-35	0.00657771	0.0109509	0.845956	1
	688080	688529		+	-	PA14_07990	hypothetical protein	480	654	550	104769	102340	107494	119	233	29	54	34	16764	24428	18292	10	44	1066	571	1393	129119	142792	228398	159	370	17	40	62	17506	53425	67091	11	102	1.59813e-79	3.80697e-78	0.000756094	0.00137347	0.000404183	0.00115749	5.6714e-243	5.82788e-242	1.39882e-11	8.19739e-11
688530			688541	+	-	predicted RNA	-	16	21	17	3684	3382	3333	147	288	0	1	0	292	576	384	7	34	44	23	52	5441	5940	8642	239	556	0	0	2	667	475	2392	11	98	9.81577e-36	1.34614e-34	6.0003e-07	1.32324e-06	0.0237654	0.055584	8.7017e-167	7.44975e-166	0.00021673	0.00073144
688551	688551	689066		+	-	PA14_08000	hypothetical protein	531	673	594	115715	105321	116254	110	217	158	223	158	89770	101126	85303	40	178	2054	1055	1698	248801	264010	278393	220	511	78	119	127	79050	158058	136297	26	241	0.874742	1	1.31717e-21	4.86364e-21	0.00220411	0.00584866	1.14805e-14	3.2052e-14	0.0161948	0.0426187
	689063	689620	689620	+	-	PA14_08010	hypothetical protein	361	410	386	78660	64228	75553	65	130	6	25	26	3955	11551	14045	4	17	2289	1036	1782	277266	259121	292304	216	495	14	15	60	14766	21066	64677	6	60	8.06883e-128	2.88785e-126	9.59561e-83	7.7281e-82	0.00323843	0.00841969	0	0	6.65382e-21	5.68324e-20
689709			689720	+	-	predicted RNA	-	11	13	7	2501	2083	1515	86	169	0	1	1	322	659	902	11	52	50	23	44	6055	5920	7249	232	534	0	0	1	356	395	1572	7	64	0.000120636	0.000434729	3.74867e-23	1.42878e-22	0.0410535	0.0929946	2.33792e-75	1.35707e-74	0.381351	0.760526
	689773	690099		+	-	PA14_08020	bacteriophage protein	298	349	285	64996	54641	55769	90	178	14	41	32	8279	18674	17249	10	45	1058	482	906	128196	120657	148587	176	405	8	6	30	8533	8454	32599	5	50	5.70925e-34	7.56115e-33	3.1377e-15	9.64615e-15	3.58556e-11	1.60508e-10	1.69029e-253	1.77929e-252	0.111688	1
	690096	690983		+	-	PA14_08030	phage baseplate assembly protein	863	970	901	188167	151679	176124	97	193	28	55	60	15917	24947	32618	6	27	2830	1339	2267	342694	335050	371700	171	393	15	23	105	15844	31137	113321	6	60	7.81971e-168	3.41507e-166	1.29484e-11	3.50303e-11	7.18368e-13	3.46526e-12	0	0	2.71273e-10	1.4787e-09
	690976	691509	691509	+	-	PA14_08040	phage tail protein	691	867	758	150607	135648	148277	137	271	25	71	65	14591	32290	35101	11	51	1788	846	1418	216519	211670	232481	179	412	16	16	56	16096	21620	60252	7	61	5.32397e-87	1.36105e-85	0.121892	0.177656	1.28391e-27	1.01073e-26	1.76803e-232	1.77699e-231	0.0423623	0.103639
	691511	693586		+	-	PA14_08050	tail fiber protein	2086	2088	1906	454720	326527	372651	93	185	376	577	588	213454	261107	315738	28	126	2200	1112	1973	266404	278144	323483	60	139	93	109	96	93608	145234	103032	6	54	0.299589	0.65811	0.15746	0.22573	1.341e-13	6.68951e-13	0.839845	1	4.449e-06	1.79748e-05
	693583	694041		+	-	PA14_08060	tail fiber assembly protein	614	681	514	133863	106505	100576	125	247	106	183	158	60226	82995	85030	37	165	537	295	417	65079	73927	68428	64	150	17	7	35	17665	10341	38189	5	48	0.102195	0.248979	2.24566e-18	7.59631e-18	5.10452e-35	4.54513e-34	1.99873e-06	4.19351e-06	8.48407e-14	5.53312e-13
694042			694083	+	-	predicted RNA	-	93	103	97	20275	16181	19124	222	441	14	24	26	8471	11246	14267	60	269	88	36	72	10719	9072	11894	111	251	2	0	4	2958	1319	5141	8	74	0.151341	0.355698	2.10674e-05	4.27229e-05	7.24275e-19	4.44686e-18	0.07836	0.117284	1.16935e-06	4.96212e-06
694084	694084	695244	695244	+	-	PA14_08070	phage tail sheath protein	5118	6572	5372	1115254	1027737	1050038	467	916	364	603	751	206572	272596	403243	56	253	5672	2710	4402	686839	677727	721751	260	599	91	98	282	92025	130807	303300	17	151	1.12443e-16	8.54916e-16	2.621e-07	5.89706e-07	3.87745e-51	4.34998e-50	0.000391686	0.00071648	0.0208323	0.053895
695245			695256	+	-	predicted RNA	-	38	53	37	8399	8303	7422	343	670	3	5	6	2254	2366	3724	51	231	56	27	41	6820	6896	6882	247	572	0	0	2	415	1042	2351	11	105	2.0759e-06	8.73831e-06	0.0873096	0.129937	1.33466e-16	7.52681e-16	0.000920249	0.00164279	0.0781082	0.182509
	695257	695760	695760	+	-	PA14_08090	phage tail tube protein	689	854	745	150167	133544	145794	144	284	65	105	138	36998	47460	74544	23	105	1113	526	869	134885	131698	142497	117	270	20	50	66	20395	66750	71717	11	105	2.47758e-13	1.60867e-12	0.000727511	0.00132319	5.85698e-08	2.22196e-07	4.4387e-08	1.00267e-07	0.495533	0.957022
	695775	696119		+	-	PA14_08100	hypothetical protein	493	545	498	107615	85339	97378	141	280	31	51	59	17787	23490	31961	15	70	935	424	690	113252	106132	113162	140	321	15	36	41	15082	47848	44698	11	103	1.52527e-39	2.23818e-38	0.462016	0.615099	1.26325e-06	4.44317e-06	1.21436e-51	5.89659e-51	0.00108196	0.00337945
	696088	696198		+	-	PA14_08110	hypothetical protein	181	207	197	39637	32369	38515	167	331	8	26	22	4611	12190	12136	19	86	367	196	297	44550	49109	48718	183	427	6	11	16	6292	15720	17746	13	119	1.07253e-23	1.06628e-22	0.328485	0.448723	9.50049e-05	0.000288038	1.23175e-42	5.48048e-42	0.0179452	0.0469558
696199			696273	+	-	predicted RNA	-	151	178	151	32930	27958	29650	204	402	7	25	22	4139	11634	11810	28	122	314	166	248	38099	41566	40673	229	534	5	8	12	5362	10995	12913	14	130	1.80629e-15	1.30184e-14	0.104952	0.154562	8.30051e-06	2.73589e-05	6.32664e-31	2.42648e-30	0.24907	0.521378
696289	696289	698526	698526	+	-	PA14_08120	tail length determinator protein	1548	1798	1484	337332	281174	290048	68	135	108	216	232	61683	97878	124849	9	42	3721	1904	3083	450640	476325	505583	91	213	39	83	146	39243	111298	157364	5	45	5.17224e-19	4.33205e-18	0.000178893	0.000339771	1.84194e-09	7.55836e-09	1.62474e-60	8.47845e-60	0.293882	1
698536	698536	699408		+	-	PA14_08130	hypothetical protein	848	950	719	184953	148645	140585	91	181	70	87	113	40036	39489	60925	11	53	1571	696	1233	190293	174053	202278	94	216	33	56	69	33638	74538	74631	7	69	9.11385e-26	9.57999e-25	0.373924	0.506738	5.16366e-07	1.8608e-06	1.15716e-35	4.68291e-35	0.0200134	0.0518498
	699383	699589		+	-	PA14_08140	hypothetical protein	298	305	219	65054	47717	42871	126	250	29	47	81	16701	21576	43476	29	131	348	152	292	42177	38224	47937	90	206	10	5	17	10581	7774	19190	6	60	0.000130576	0.000469625	0.000102639	0.000198174	1.70707e-14	8.80783e-14	0.315231	0.432713	0.00577959	0.0163599
699647	699647	700636	700636	+	-	PA14_08150	phage late control gene D protein	521	566	566	113689	88524	110701	53	105	39	68	70	22376	31101	37979	6	30	1107	571	1009	134159	142886	165517	64	149	9	27	49	10027	36945	53078	3	33	5.85541e-28	6.50926e-27	0.0518346	0.0792809	3.12491e-10	1.33532e-09	1.04913e-64	5.65992e-64	0.127221	1
700669	700669	701298		+	-	PA14_08160	lytic enzyme	306	313	299	66797	49017	58542	46	92	36	45	41	20488	20631	22385	7	33	1027	509	825	124388	127309	135309	88	204	13	29	48	13094	39486	52516	6	55	3.61708e-14	2.4392e-13	3.78779e-14	1.12742e-13	0.307979	0.597632	2.14269e-109	1.49438e-108	5.29496e-05	1
	701295	701657		+	-	PA14_08180	hypothetical protein	151	165	134	33022	25884	26229	39	78	7	15	13	4456	6982	7395	3	17	647	316	473	78411	79133	77557	93	215	7	10	31	7662	13470	33630	5	50	1.17411e-32	1.49038e-31	6.69105e-32	3.053e-31	0.919713	1	0	0	4.35808e-13	1
	701654	701911		+	-	PA14_08190	hypothetical protein	161	196	173	35246	30739	33818	65	128	9	19	29	5574	8717	15708	8	38	481	216	379	58341	54124	62232	98	225	3	5	14	3898	7609	15899	4	35	1.92747e-16	1.44896e-15	1.10921e-05	2.28796e-05	3.00858e-09	1.22293e-08	1.21146e-66	6.63319e-66	0.614926	1
701926	701926	702213	702213	+	-	PA14_08200	hypothetical protein	542	693	633	118218	108460	123758	206	405	71	135	148	40587	61058	79619	47	209	983	461	739	119138	115383	121290	179	411	33	53	47	33509	70545	50541	19	178	0.000182079	0.000644124	0.0168913	0.0270888	0.000271008	0.000785922	0.0136856	0.0221659	0.852372	1
702214	702227	702721	702721	+	-	PA14_08210	hypothetical protein	2072	2883	2584	451533	450915	505113	484	947	165	345	408	93606	155955	219280	70	315	3337	1582	2530	404179	395861	414930	355	818	87	137	155	87865	182431	166529	32	294	4.93621e-15	3.46574e-14	0.102123	0.150609	5.19686e-12	2.42553e-11	1.59008e-09	3.7952e-09	0.863223	1
702723	702733	703080	703095	+	-	PA14_08220	hypothetical protein	1251	1744	1573	272786	272761	307612	417	817	46	85	94	26557	38505	50684	24	110	2080	888	1499	251971	222136	245772	303	689	31	55	102	31481	74010	110361	23	206	8.09069e-190	3.90536e-188	4.99991e-05	9.88263e-05	3.62029e-22	2.48708e-21	2.21572e-120	1.62081e-119	6.19488e-07	2.68946e-06
703101	703110	703364	703367	+	-	PA14_08230	hypothetical protein	1088	1557	1296	237233	243550	253464	491	959	50	111	113	28594	50341	61029	41	182	1866	825	1416	225979	206363	232169	380	868	39	53	118	39772	70974	126621	34	310	2.78911e-77	6.43514e-76	0.000478757	0.000883239	3.32433e-11	1.48905e-10	1.51128e-55	7.62605e-55	4.32085e-05	0.000158352
703368			703410	+	-	predicted RNA	-	89	129	99	19603	20300	19478	236	460	4	10	11	2297	4845	5937	22	101	253	116	208	30692	29252	34157	318	729	2	1	11	2532	2151	12346	15	132	3.12537e-26	3.3185e-25	8.57588e-06	1.77844e-05	6.20147e-06	2.06819e-05	2.23329e-83	1.35868e-82	0.0622452	0.147654
	703411	705246		+	-	PA14_08240	hypothetical protein	2105	2319	1975	458843	362749	386004	110	219	168	318	401	95651	143973	215286	18	82	5835	2621	4973	706652	655636	815328	172	395	38	63	201	38961	84734	216384	7	61	9.27587e-11	5.28804e-10	0.0018433	0.00324167	9.606e-16	5.25572e-15	2.95274e-44	1.33565e-43	0.309862	0.633451
	705239	705580	705580	+	-	PA14_08250	hypothetical protein	350	377	311	76444	59097	60920	96	191	32	48	46	18668	21934	24985	14	63	1045	505	979	126662	126332	160580	174	403	8	15	42	8374	20017	45270	8	71	2.57953e-18	2.08666e-17	9.58239e-12	2.60296e-11	1.03303e-05	3.38062e-05	1.36784e-120	1.00258e-119	0.0924867	0.213053
705588	705588	706283		+	-	PA14_08260	minor tail protein L	698	677	536	152242	106002	104876	87	173	32	64	72	18429	29095	38735	9	41	2049	877	1681	248158	219492	275701	156	356	23	20	92	23151	26907	99427	8	71	8.58385e-49	1.45786e-47	1.49524e-10	3.86151e-10	1.77243e-05	5.69366e-05	1.11521e-281	1.22489e-280	6.80405e-06	2.70137e-05
	706286	707056		+	-	PA14_08270	hypothetical protein	415	459	367	90518	71786	71883	51	101	24	46	54	13815	20863	29391	6	27	1475	682	1215	178666	170647	199293	103	237	15	21	48	15255	28412	52490	4	41	3.66878e-31	4.4938e-30	1.03198e-18	3.52989e-18	0.000127169	0.000381924	1.14202e-258	1.20734e-257	0.000737315	1
707111	707111	707713		+	-	PA14_08280	bacteriophage protein	800	879	688	174362	137521	134652	124	246	74	152	195	41981	68951	105059	26	119	1461	631	1222	176929	157980	200443	130	295	17	31	54	17793	42027	58818	7	65	1.84927e-06	7.80673e-06	0.423108	0.567419	9.80577e-19	5.99042e-18	9.63488e-08	2.13697e-07	0.00777471	0.0215909
707772	707772	711431		+	-	PA14_08300	phage-related protein, tail component	3182	3440	2951	693494	538016	576783	83	164	220	374	469	125089	169321	251822	11	49	6945	3218	5278	841001	804941	865476	99	228	96	133	251	96517	177375	270288	5	49	1.16405e-18	9.60702e-18	0.779815	0.989879	1.10514e-12	5.31001e-12	6.14108e-37	2.53415e-36	0.61501	1
711432			711464	+	-	predicted RNA	-	30	28	23	6685	4499	4672	80	160	19	26	27	11290	11785	14760	85	382	19	9	14	2325	2342	2396	30	71	3	1	2	3373	2356	2790	9	86	1.67272e-20	1.48761e-19	1.20954e-11	3.2759e-11	0.780097	1	1.73284e-116	1.24523e-115	5.12775e-11	2.90744e-10
712021			712414	+	-	predicted RNA	-	494	485	376	107787	75894	73672	109	217	351	371	244	199069	168136	131313	94	421	197	109	144	23970	27267	23707	27	63	16	14	19	16740	18585	20716	5	47	2.56248e-16	1.91066e-15	1.74317e-61	1.17228e-60	4.90329e-24	3.5201e-23	0	0	9.19854e-131	2.82384e-129
687602			686802	-	-	predicted RNA	antisense: PA14_07980 PA14_07970	2458	3109	2523	535679	486281	493182	321	630	156	353	333	88457	159969	179205	40	177	2141	975	1356	259359	244052	222344	132	302	70	52	160	70680	69020	171903	14	129	2.98212e-24	3.0096e-23	2.4155e-32	1.11253e-31	8.86841e-37	8.1949e-36	0.291774	0.40323	0.237272	0.498957
688541			688384	-	-	predicted RNA	antisense: PA14_07990	211	247	248	46148	38626	48502	142	281	13	13	15	7839	6105	8340	10	47	585	302	656	70889	75735	107618	231	536	9	7	29	9285	9523	31315	12	105	2.29716e-72	5.10735e-71	9.74213e-09	2.33055e-08	9.89534e-05	0.000299637	0	0	8.76593e-08	4.07061e-07
688706			688669	-	-	predicted RNA	antisense: PA14_08000	48	64	70	10484	10135	13772	153	301	34	42	39	19656	19142	21237	117	526	181	87	138	21944	21911	22748	253	584	13	13	16	13341	17826	17462	47	426	5.28416e-10	2.85493e-09	4.54446e-11	1.19895e-10	4.94639e-07	1.78601e-06	0.569319	0.747645	0.937116	1
688971			688824	-	-	predicted RNA	antisense: PA14_08000	122	158	168	26733	24762	32875	96	190	11	24	15	6754	10968	8396	13	58	722	311	527	87521	78012	86564	249	567	12	14	35	12372	19660	37674	17	156	9.83135e-15	6.80496e-14	1.92163e-40	1.01871e-39	0.15685	0.322175	1.58006e-236	1.60566e-235	8.87518e-12	5.26838e-11
689480			689314	-	-	predicted RNA	antisense: PA14_08010	99	138	112	21676	21614	21901	66	130	2	5	8	1142	2491	4602	3	16	743	395	629	90007	98820	103261	250	583	4	4	22	4546	5689	23857	7	68	8.25823e-87	2.10384e-85	1.44878e-127	1.4784e-126	0.356436	0.681389	0	0	2.20917e-20	1.84399e-19
691417			691326	-	-	predicted RNA	antisense: PA14_08040	176	243	215	38407	38129	42050	219	429	6	12	13	3911	5738	7178	13	60	440	233	357	53305	58423	58579	264	617	2	2	17	2720	3134	19014	10	90	6.69786e-94	1.82685e-92	0.0433866	0.0670022	7.28777e-19	4.47077e-18	5.92795e-222	5.86955e-221	0.011099	0.0299829
692968			692717	-	-	predicted RNA	antisense: PA14_08050	362	351	284	78966	54962	55664	126	250	93	137	133	52791	62138	71759	55	246	252	145	219	30565	36299	36049	57	136	12	28	9	12431	37810	10505	8	80	0.138376	0.327504	4.04623e-18	1.35806e-17	1.02e-08	4.01921e-08	9.91796e-21	3.19719e-20	3.93346e-10	2.12049e-09
693118			693050	-	-	predicted RNA	antisense: PA14_08050	102	89	75	22270	13959	14828	123	246	33	45	41	19099	20591	22057	66	298	60	39	43	7290	9876	7116	48	117	4	4	3	4981	6626	3228	7	71	0.000643237	0.00215696	7.38464e-15	2.24538e-14	2.67696e-05	8.46589e-05	9.30454e-30	3.50809e-29	5.58703e-11	3.16541e-10
695331			693874	-	-	predicted RNA	antisense: PA14_08090 PA14_08070 PA14_08060	5855	7434	6116	1275713	1162535	1195431	423	830	435	838	927	246969	378800	497946	57	256	6822	3236	4678	826140	809452	767076	238	549	109	147	314	110358	195584	337560	16	147	1.39023e-11	8.21267e-11	3.70137e-07	8.24688e-07	1.85476e-42	1.86161e-41	0.0121687	0.0198315	0.00989654	0.0269728
696401			696258	-	-	predicted RNA	antisense: PA14_08120	281	365	300	61321	57116	58783	209	410	19	33	54	10858	14938	29260	28	127	586	337	430	71036	84438	70543	222	523	8	13	24	8182	18400	26554	13	123	2.35996e-21	2.15898e-20	0.535557	0.702302	8.24463e-10	3.44089e-09	6.27281e-37	2.58705e-36	0.36545	0.7336
699543			699405	-	-	predicted RNA	antisense: PA14_08140	200	238	144	43787	37257	28154	133	261	13	28	50	7785	12965	27316	25	115	239	120	201	29022	30220	33093	95	221	3	4	9	3952	5477	10711	5	48	3.96041e-07	1.76427e-06	0.0110655	0.0181546	2.32089e-23	1.63577e-22	0.00245729	0.00425016	0.00316407	0.0092342
703428			702110	-	-	predicted RNA	antisense: PA14_08230 PA14_08220 PA14_08210 PA14_08200 PA14_08240	5088	7036	6279	1108702	1100190	1227180	443	868	379	650	760	215096	293972	407977	51	231	8593	3838	6220	1040645	959840	1019812	334	763	185	278	420	186040	369284	451309	28	254	5.62749e-18	4.52233e-17	0.00194375	0.00340689	5.94735e-10	2.5078e-09	1.1952e-10	2.94564e-10	0.409485	0.808937
703989			703683	-	-	predicted RNA	antisense: PA14_08240	598	651	589	130395	101859	115273	190	377	57	120	142	32337	54387	76661	39	177	1049	514	947	127110	128696	155405	193	446	8	15	41	8973	19997	44806	9	80	4.93414e-06	2.02584e-05	0.631284	0.817316	1.28267e-28	1.0319e-27	1.97611e-07	4.32282e-07	0.000184146	0.000627243
704313			704190	-	-	predicted RNA	antisense: PA14_08240	237	235	207	51729	36894	40521	174	347	28	67	50	16322	30520	27105	45	198	552	260	464	66887	65219	76224	243	560	3	5	20	3408	7602	21743	10	88	0.00329167	0.010105	0.000538854	0.000990126	4.1764e-12	1.96551e-11	1.48676e-12	3.88752e-12	0.00335446	0.00977042
707546			707336	-	-	predicted RNA	antisense: PA14_08280	373	425	325	81445	66591	63642	169	334	24	58	61	14130	26492	33195	26	116	636	289	515	77105	72472	84581	161	369	5	14	15	5955	19772	16523	7	66	1.74662e-16	1.31705e-15	0.375486	0.508574	4.65756e-26	3.54855e-25	1.27424e-18	3.93316e-18	0.104029	0.237563
711170			711112	-	-	predicted RNA	antisense: PA14_08300	60	57	54	13165	8973	10742	93	185	4	10	17	2658	4867	9640	21	96	47	21	31	5769	5298	5119	40	91	1	1	1	1835	1841	2088	3	32	0.0161149	0.044854	2.11701e-13	6.10313e-13	5.00492e-15	2.65518e-14	0.0100997	0.0165628	0.000853866	0.00269919
711418			711356	-	-	predicted RNA	antisense: PA14_08300	64	59	58	13982	9370	11397	92	183	30	43	37	17195	19654	20263	67	302	52	21	31	6300	5326	5213	39	89	5	3	2	5169	4118	2826	7	64	1.74824e-08	8.6086e-08	2.64543e-14	7.91256e-14	0.00675835	0.0169178	3.04213e-59	1.57294e-58	3.094e-13	1.94688e-12
712387			712059	-	-	predicted RNA	-	419	384	297	91416	60046	58118	106	212	297	304	203	168427	137589	109352	94	420	195	100	127	23674	25209	20869	30	70	22	6	18	22785	8249	19984	6	51	2.12432e-16	1.59205e-15	3.9461e-40	2.08442e-39	4.86359e-17	2.78783e-16	2.47999e-231	2.48236e-230	5.23863e-101	1.37763e-99
712430	712461	713513		+	-	PA14_08310	hypothetical protein	700	756	706	152694	118317	138105	65	129	278	406	301	158037	183839	161921	35	159	378	222	309	45877	55752	50781	20	48	49	50	38	50051	67542	41614	5	50	0.0051422	0.0154245	6.59002e-69	4.74029e-68	8.61459e-07	3.0712e-06	4.01294e-120	2.92965e-119	6.13292e-14	4.03563e-13
712632			712488	-	-	predicted RNA	antisense: PA14_08310	172	193	188	37658	30216	36936	121	240	70	82	75	39979	37327	40368	60	270	109	40	66	13203	10176	10975	35	78	8	19	14	8909	25435	15879	12	115	0.0144324	0.0404781	2.50957e-29	1.09796e-28	0.0388197	0.0882343	5.32004e-43	2.37862e-42	0.000239779	0.000804785
	713513	713815		+	-	PA14_08320	hypothetical protein	95	85	62	20775	13416	12242	25	51	16	28	21	9551	12907	11688	8	37	74	26	40	9049	6696	6670	11	24	6	3	1	6663	4857	2099	1	14	0.890563	1	5.75352e-14	1.69737e-13	6.23051e-05	1	8.96806e-08	1.99209e-07	0.00417753	1
	713812	714042	714089	+	-	PA14_08330	hypothetical protein	181	190	155	39638	29730	30297	72	143	50	69	79	28567	31415	42395	32	147	122	79	77	14893	19949	12726	28	68	11	17	15	11150	23653	16451	8	73	0.086531	0.21398	2.42708e-11	6.48253e-11	0.11182	0.23589	7.73795e-15	2.17689e-14	0.00902282	0.0247942
714455	714461	715066	715066	+	trpG	PA14_08340	anthranilate synthase component II	458	609	529	99903	95314	103522	83	164	184	188	218	104321	85123	117142	37	168	726	352	558	87918	88182	91643	63	147	70	73	65	70744	97564	69902	14	131	0.0385831	0.101282	0.000940311	0.00169802	0.427884	0.801272	1.85737e-07	4.06792e-07	0.387126	0.770994
715068	715068	716117		+	trpD	PA14_08350	anthranilate phosphoribosyltransferase	300	401	389	65505	62790	76070	33	64	80	145	107	45423	65636	57922	12	53	691	347	535	83696	86828	87734	35	81	102	94	89	103388	124901	96420	11	103	0.831884	1	0.571191	0.744904	7.9103e-10	3.30324e-09	0.837215	1	8.38512e-07	3.60619e-06
	716114	716950	716954	+	trpC	PA14_08360	indole-3-glycerol-phosphate synthase	321	427	333	70029	66857	65102	41	80	76	116	105	43296	52748	56873	13	60	699	328	556	84652	82147	91247	44	102	37	42	65	37259	56098	70319	7	65	0.619229	1	0.497868	0.658173	0.379741	0.719939	0.246007	0.344523	0.275827	0.570728
717764	717656	717012	717012	-	vfr	PA14_08370	cAMP-regulatory protein	947	1298	1052	206353	202973	205647	162	317	581	773	511	329709	349442	274378	111	492	980	485	650	118675	121523	106619	77	179	128	94	80	129369	125494	86611	19	176	7.29694e-07	3.16603e-06	5.2723e-25	2.09436e-24	0.0672127	0.146637	3.19114e-85	1.96421e-84	1.41117e-09	7.364e-09
717573			717768	+	-	predicted RNA	antisense: vfr	469	727	418	102404	113787	81880	262	506	576	749	447	326817	338763	240115	347	1540	331	169	184	40152	42369	30174	82	191	62	27	33	62819	36919	35611	26	230	6.05633e-49	1.03338e-47	3.41066e-54	2.12609e-53	0.00128741	0.00348595	0	0	4.51956e-84	9.92815e-83
	717928	718350		+	-	PA14_08380	hypothetical protein	105	159	128	23082	24945	25141	29	57	19	15	12	11235	6971	6690	4	19	179	75	144	21786	18927	23721	22	50	10	11	8	10437	14889	8968	2	27	4.60908e-11	1	0.500644	0.661485	0.0982681	1	4.48441e-08	1.01206e-07	0.0150751	1
718505			718666	+	-	predicted RNA	-	409	681	447	89221	106600	87438	301	582	262	303	151	149069	137064	81170	170	755	235	130	186	28564	32639	30617	80	188	13	8	25	13940	11833	27539	12	109	5.77976e-05	0.000216579	1.30842e-63	9.0309e-63	3.31512e-34	2.91643e-33	2.52025e-128	1.90434e-127	5.54505e-69	1.08491e-67
718897			718492	-	-	predicted RNA	antisense: speD	1016	1568	1139	221524	245231	222797	291	566	528	638	283	299883	288425	152113	137	607	573	318	403	69462	79627	66071	75	176	44	14	58	45169	19271	62733	12	104	0.0160967	0.0448204	1.64494e-112	1.55527e-111	3.90323e-47	4.25527e-46	1.60891e-139	1.26794e-138	1.50339e-59	2.62628e-58
	718670	719464	719464	+	speD	PA14_08390	S-adenosylmethionine decarboxylase	1385	2165	1739	301985	338542	339929	211	411	702	828	450	398149	374402	241735	95	425	881	418	602	106707	104537	98790	56	129	50	16	60	50383	21587	65116	6	57	0.0699171	0.176161	2.26379e-114	2.16268e-113	2.74449e-96	4.45494e-95	1.11994e-128	8.48866e-128	2.08835e-107	5.6749e-106
719213			719199	-	-	predicted RNA	antisense: speD	29	44	37	6519	6914	7284	236	460	16	19	13	9385	8739	7210	126	562	18	8	12	2195	2085	1999	60	139	0	0	1	806	580	1500	7	64	0.00157242	0.00502695	1.46072e-30	6.52698e-30	3.6578e-26	2.79847e-25	1.00278e-54	5.03242e-54	2.71216e-45	3.90179e-44
719348			719291	-	-	predicted RNA	antisense: speD	113	164	142	24803	25758	27755	230	450	54	73	46	30688	33129	24841	115	509	66	40	50	8060	10003	8197	63	150	4	1	4	4076	1689	4486	6	58	0.00643706	0.0190055	7.6719e-41	4.09373e-40	8.692e-37	8.04202e-36	1.23272e-60	6.44193e-60	1.54317e-52	2.44541e-51
720169	720166	719519	719512	-	-	PA14_08400	hypothetical protein	584	725	547	127456	113427	106907	91	178	162	183	215	91937	82728	115882	33	149	1489	650	977	180350	162612	160232	113	258	108	66	112	108567	88852	120515	18	163	0.795387	1	0.0539441	0.0823186	0.112809	0.237839	0.208162	0.294956	0.264515	0.549631
720609	720604	720266	720266	-	-	PA14_08420	HIT family protein	649	720	514	141433	112680	100618	176	348	123	178	122	70206	80626	65589	48	212	200	82	124	24336	20739	20426	28	64	38	20	21	38491	26748	22594	9	86	0.013337	0.0376215	1.28255e-172	1.54517e-171	1.78038e-20	1.15339e-19	7.14237e-53	3.52411e-52	2.83656e-06	1.16528e-05
720683	720683	722164		+	-	PA14_08430	ATPase	158	193	197	34557	30255	38502	11	23	35	47	48	20271	21629	25947	3	15	649	281	441	78696	70506	72416	21	49	44	32	65	44234	43004	70407	4	35	0.0758587	1	5.36078e-13	1.51452e-12	7.93657e-09	1	5.43303e-20	1.72414e-19	7.00621e-12	1
723004	723004	722204	722142	-	-	PA14_08440	short chain alcohol dehydrogenase	267	354	282	58203	55475	55203	35	70	45	61	58	25686	27888	31473	7	35	628	295	492	76088	73847	80824	41	96	60	32	67	60697	43492	72300	8	73	1.91581e-05	7.53688e-05	0.144207	0.207867	0.00752924	0.018777	1.11724e-11	2.85119e-11	2.15396e-09	1.11607e-08
	724147	723065		-	-	PA14_08450	hypothetical protein	668	890	590	145588	139298	115337	63	123	182	225	213	103374	102003	114400	22	98	734	399	581	88974	99897	95264	37	87	45	17	48	45530	23798	52150	4	37	0.737768	1	1.10224e-11	2.9908e-11	4.63579e-13	2.26149e-12	2.84135e-07	6.16774e-07	2.47958e-08	1.19689e-07
725237	725237	724269		-	-	PA14_08460	hypothetical protein	408	545	377	89068	85309	73838	43	85	64	68	87	36547	31001	46685	8	39	578	303	408	70065	75843	66923	31	73	46	26	51	46970	34642	55275	5	47	4.9241e-07	2.17116e-06	0.000103937	0.000200575	0.0925738	0.198775	0.0185265	0.0295884	0.0512049	1
	725676	725254		-	-	PA14_08470	hypothetical protein	74	106	83	16198	16670	16381	19	38	27	20	29	15329	9467	15569	6	31	99	47	75	12058	11967	12390	12	28	7	6	6	7712	8467	6982	2	18	0.603464	1	0.098424	0.145387	0.150737	1	0.0804579	0.12013	0.148165	1
	725967	727001		+	argC	PA14_08480	N-acetyl-gamma-glutamyl-phosphate reductase	122	177	202	26792	27693	39481	15	30	62	92	31	35462	41795	17000	6	30	618	378	499	74949	94708	81950	34	81	58	71	68	58407	94700	73553	8	72	0.12579	1	7.54801e-28	3.19192e-27	1.51911e-28	1.22078e-27	4.02389e-11	1.00865e-10	1.64356e-13	1.05779e-12
	727001	727720		+	-	PA14_08490	hypothetical protein	118	195	135	25814	30607	26494	19	38	59	96	62	33802	43606	33748	11	51	273	151	211	33166	38003	34681	20	49	25	32	23	25772	42535	24770	4	43	2.82842e-05	1	0.13262	0.192109	0.000481167	1	0.00112188	0.00198726	0.995298	1
	727721	728143	728143	+	-	PA14_08500	hypothetical protein	211	243	206	46041	38125	40355	49	98	162	203	134	92116	92153	72242	45	202	300	180	218	36433	45189	35834	39	92	41	45	41	41686	60328	44708	12	115	2.27684e-18	1.84792e-17	0.0341209	0.053265	0.000265161	0.000770183	3.25186e-37	1.34492e-36	0.0101911	0.0277345
728214	728221	728571	728581	+	-	PA14_08510	iron-sulfur cluster insertion protein ErpA	167	221	182	36402	34710	35679	51	101	126	188	151	71828	84992	81391	50	226	204	124	170	24757	31200	27888	33	79	76	67	71	76675	90199	76271	25	230	7.37869e-22	6.86153e-21	0.00458371	0.00780294	2.07816e-24	1.50667e-23	7.13628e-48	3.34989e-47	0.406763	0.805294
729718	729716	728625	728625	-	anmK	PA14_08520	anhydro-N-acetylmuramic acid kinase	1596	2405	1944	347748	376205	380005	173	336	312	421	322	177164	190641	172851	37	165	1290	650	1066	156316	162735	174902	65	150	153	130	172	154113	173389	184863	17	156	0.000186169	0.000657327	9.09116e-41	4.844e-40	0.00252032	0.00663493	2.97852e-06	6.17328e-06	0.783116	1
729331			729968	+	-	predicted RNA	antisense: PA14_08540 anmK	1805	2491	1910	393369	389632	373466	309	604	415	538	572	235644	243189	307029	91	410	1125	511	832	136323	128015	136460	91	209	89	58	154	89918	78247	166018	20	174	0.2743	0.608202	1.1419e-87	9.45616e-87	1.17622e-14	6.12054e-14	1.87763e-35	7.5735e-35	2.16548e-06	8.98648e-06
731191	731062	729719	729719	-	-	PA14_08540	hypothetical protein	3504	4056	3042	763498	634274	594693	250	494	2040	2456	1994	1156838	1110271	1070301	185	827	2981	1543	2257	360987	386040	370187	119	277	438	335	448	439871	444970	481392	38	338	0.000900825	0.00297317	6.2918e-06	1.31518e-05	0.270395	0.530452	3.56521e-22	1.18308e-21	1.59249e-05	6.03519e-05
730530			731179	+	-	predicted RNA	antisense: PA14_08540	2369	2879	1856	516328	450303	362914	347	681	1571	2037	1740	890690	921099	934006	315	1408	1869	1002	1414	226393	250670	231915	155	363	383	298	376	385525	395769	403702	68	607	1.23982e-07	5.73914e-07	7.86343e-28	3.32339e-27	0.566129	1	7.7777e-169	6.69777e-168	0.000166516	0.000569837
731327	731347	732546	732546	+	tyrZ	PA14_08560	tyrosyl-tRNA synthetase	690	831	702	150384	130032	137260	58	116	460	511	419	261303	231166	224940	44	199	506	233	345	61289	58511	56598	21	48	89	74	74	89819	98343	79814	8	74	2.0203e-08	9.88195e-08	1.06391e-53	6.57616e-53	0.230887	0.45983	2.67711e-213	2.57768e-212	1.18003e-09	6.1975e-09
733095			734620	+	-	PA14_08570	16S ribosomal RNA	23887	24029	17896	5204703	3757301	3497770	1371	2721	2396	7247	1482	1358772	3275923	795565	279	1186	30472	94637	15696	3689958	23666571	2573465	2145	6537	10242	18464	24088	10285891	24494324	25840458	1456	13241	0.0637541	0.162418	6.8982e-05	0.000134748	7.59462e-21	4.99746e-20	1.83121e-11	4.64257e-11	2.59914e-55	4.27577e-54
734686			734759	+	-	PA14_08580	Ile tRNA	393	553	577	85687	86518	112810	654	1283	2018	2011	1501	1144243	909133	805593	2876	12878	625	439	443	75736	109802	72727	480	1163	172	158	74	173499	210869	80288	229	2093	0	0	0.001758	0.00309835	5.27165e-11	2.33423e-10	0	0	2.01004e-56	3.39809e-55
734791			734863	+	-	PA14_08590	Ala tRNA	339	470	512	73868	73525	100065	575	1129	1917	1892	1292	1087220	855289	693816	2691	12038	502	353	373	60870	88379	61195	396	960	156	141	62	156804	187790	66957	206	1879	0	0	6.20925e-05	0.000121778	9.54801e-12	4.39209e-11	0	0	3.33511e-65	6.19486e-64
735093			737983	+	-	PA14_08600	23S ribosomal RNA	67158	70757	54308	14632731	11063944	10613961	2113	4186	7731	15734	4515	4383246	7112003	2423320	371	1604	49224	221749	27659	5960719	55454045	4534734	2396	7604	32916	50393	86496	33054444	66849557	92786064	2477	22217	0.0204521	0.0559915	0.00497229	0.00843703	5.21766e-25	3.85518e-24	4.66202e-08	1.05021e-07	3.20109e-87	7.43241e-86
738120			738251	+	-	PA14_08610	5S ribosomal RNA	5	2	2	1092	428	436	2	4	12	19	11	7020	8875	6369	12	56	10	8	10	1274	2153	1663	5	12	9	3	0	9394	5240	742	4	38	2.12272e-231	1	5.27839e-06	1	3.28446e-99	1	3.50713e-62	1	0.679581	1
738405	738405	739343		+	birA	PA14_08620	biotin--protein ligase	136	112	107	29632	17606	21095	12	24	36	49	47	20437	22219	25680	5	24	247	143	167	29944	35849	27394	14	33	21	18	38	21869	25059	40835	3	31	0.0714586	1	0.00647841	0.0108844	2.58848e-06	1	0.794431	1	0.0153369	1
	739340	740086	740086	+	-	PA14_08630	pantothenate kinase	80	102	69	17526	16103	13605	10	21	43	66	45	24579	30273	24476	8	35	209	147	180	25418	36785	29651	16	40	38	34	32	38159	45584	34687	5	52	1.23857e-10	1	5.77469e-12	1.57857e-11	3.25532e-33	1	0.310938	0.427219	0.000655759	1
	740095	740799		+	-	PA14_08640	hypothetical protein	67	85	59	14764	13349	11650	9	18	47	68	51	26855	31154	27482	9	40	142	69	116	17275	17358	19099	11	25	43	36	26	43710	48369	27921	6	56	2.44411e-19	1	0.00137406	0.0024434	4.66554e-48	1	1.07949e-06	2.29305e-06	0.00246304	1
740947			741028	+	-	PA14_08650	Tyr tRNA	1339	1549	1440	291894	242297	281521	1678	3315	3937	3469	2379	2232514	1568286	1276957	4600	20641	1136	685	797	137640	171376	130818	753	1787	406	336	269	408449	446495	289056	517	4650	3.43204e-206	1.73661e-204	1.56996e-24	6.14663e-24	4.24381e-06	1.43421e-05	0	0	1.3602e-18	1.0824e-17
741058			741128	+	-	PA14_08660	Gly tRNA	942	1057	951	205334	165423	185868	1321	2613	2129	1877	1310	1207215	848500	703243	2886	12952	663	385	462	80296	96311	75831	502	1185	236	182	157	237531	241591	169009	340	3042	1.45961e-111	4.59622e-110	7.49981e-42	4.05797e-41	0.00406407	0.0104478	0	0	1.14282e-22	1.03389e-21
741151			741223	+	-	PA14_08670	Thr tRNA	619	690	621	135014	107980	121548	841	1664	744	702	493	421823	317516	264674	1023	4584	305	181	203	37043	45299	33297	223	528	106	65	79	107177	86668	85188	144	1274	5.87963e-32	7.33654e-31	3.08532e-88	2.56946e-87	0.842869	1	0	0	2.43398e-19	1.97327e-18
741224	741311	742504	742504	+	tufB	PA14_08680	elongation factor Tu	7452	9132	7873	1623781	1428021	1538696	651	1281	2312	3532	2529	1311319	1596931	1357396	269	1190	11231	5723	7511	1360100	1431360	1231489	484	1123	548	372	769	551155	493921	825523	59	522	0.156188	0.366118	0.124372	0.181034	0.000177219	0.000525567	0.00720143	0.0119539	3.29923e-05	0.00012164
742560			742632	+	-	PA14_08690	Trp tRNA	68	75	78	14918	11792	15436	97	192	299	281	214	169780	127463	115019	419	1882	89	50	71	10884	12739	11681	68	161	53	52	42	53267	69205	45575	84	767	0	0	0.519485	0.684038	4.29766e-97	7.03838e-96	0	0	3.34993e-07	1.47974e-06
742633	742681	743049	743058	+	secE	PA14_08695	preprotein translocase subunit SecE	643	751	636	140243	117467	124316	174	345	1100	1277	1063	624205	577540	570681	358	1601	684	368	423	82861	92122	69493	94	220	166	105	124	167113	139354	133063	45	397	9.89867e-105	2.89349e-103	2.2535e-15	6.96459e-15	0.00337085	0.00875158	0	0	1.27807e-21	1.119e-20
743059	743059	743592	743603	+	nusG	PA14_08710	transcription antitermination protein NusG	2454	3104	2633	534898	485451	514707	487	958	1619	1934	1573	918351	874589	844357	368	1646	2512	1152	1818	304195	288314	298188	242	555	211	179	257	212169	238080	275966	51	453	0.000911998	0.00300869	0.000225839	0.000426068	0.000903039	0.00248709	1.12437e-17	3.37957e-17	1.45433e-14	9.88002e-14
743604			743622	+	-	predicted RNA	-	54	63	60	11831	9955	11760	298	588	46	39	34	26630	18004	18349	245	1104	41	16	34	5014	4068	5681	115	259	3	1	5	3997	2059	5930	24	210	4.48742e-12	2.72777e-11	8.51341e-17	2.7541e-16	0.0106094	0.0260078	9.26702e-93	5.95378e-92	4.32546e-17	3.21865e-16
743623	743709	744140		+	rplK	PA14_08720	50S ribosomal protein L11	4028	6569	4995	877810	1027239	976376	1147	2223	2052	2541	1641	1163671	1148656	880735	554	2463	8813	4754	7180	1067305	1188966	1177275	1134	2649	374	298	749	375810	395677	804125	139	1215	0.0879032	0.217007	0.636947	0.823775	0.0350775	0.0803006	0.0150301	0.0242631	0.000581904	0.00187256
	744140	744835	744885	+	rplA	PA14_08730	50S ribosomal protein L1	3915	6231	5171	853173	974381	1010794	699	1359	1866	2407	1820	1058124	1088060	976642	336	1495	10744	5309	8542	1301069	1327814	1400601	835	1929	363	345	844	364783	458058	905621	94	827	0.113652	0.274027	0.288714	0.397435	0.107766	0.228191	0.343772	0.468408	0.00355413	0.0103151
744886			744896	+	-	predicted RNA	-	48	89	67	10608	14037	13161	594	1145	27	43	21	15852	19629	11349	323	1419	122	72	98	14775	18248	16206	630	1491	10	7	12	10551	9556	13733	116	1025	0.000884771	0.00292281	0.00468259	0.00796758	0.0336647	0.0772351	0.412479	0.554887	0.712511	1
744897	745034	745534	745612	+	rplJ	PA14_08740	50S ribosomal protein L10	2581	4288	3655	562495	670598	714407	667	1295	1530	2426	1437	867762	1096675	771594	413	1820	6434	3567	5416	779215	892099	888108	726	1702	428	421	731	430002	559061	784775	133	1180	0.0364824	0.0962847	0.56889	0.742299	0.995977	1	0.0008286	0.00148279	0.0492142	0.119209
745613	745613	745981	745981	+	rplL	PA14_08750	50S ribosomal protein L7/L12	1538	2697	2265	335303	421773	442778	559	1083	1012	1647	1224	574156	744697	657001	403	1784	4768	2767	4156	577383	691963	681458	748	1762	387	341	663	389532	453590	712258	159	1405	2.76737e-05	0.000106752	0.0244007	0.0386002	0.00693922	0.0173351	0.0044785	0.00757987	0.326239	0.664523
745982			746045	+	-	predicted RNA	-	84	118	95	18513	18514	18634	148	289	73	92	84	41582	41827	45110	149	669	171	110	159	20727	27747	26187	162	388	24	22	30	24457	30075	32960	51	455	8.43795e-27	9.11771e-26	0.00134405	0.00239119	5.24606e-11	2.3243e-10	9.32387e-11	2.30412e-10	0.239175	0.50224
746161	746203	750276	750276	+	rpoB	PA14_08760	DNA-directed RNA polymerase subunit beta	6608	10211	8305	1439796	1596690	1623168	195	381	3842	5448	3825	2178767	2462848	2053066	123	547	31658	16402	22732	3833597	4101849	3726967	410	954	1363	1446	2263	1369428	1918670	2428174	52	467	0.0012883	0.00417872	2.67828e-10	6.82311e-10	0.00947251	0.0233691	0.105784	0.156196	0.655337	1
750277	750342	754541	754550	+	rpoC	PA14_08780	DNA-directed RNA polymerase subunit beta'	6404	9253	8706	1395449	1446852	1701553	184	360	2644	4200	2966	1499023	1898472	1591953	89	395	48232	21659	33069	5840650	5416535	5421692	579	1323	1256	1279	2735	1262231	1696799	2934383	52	467	0.0368414	0.0970923	5.73328e-23	2.18067e-22	0.00559214	0.0141481	0.00022568	0.000418769	0.595686	1
754612			754666	+	-	predicted RNA	-	345	494	395	75262	77268	77257	713	1392	437	478	353	248087	216256	189467	887	3962	369	194	256	44780	48714	42010	352	821	52	31	36	52861	41928	39159	92	811	6.34089e-43	9.87752e-42	6.54204e-17	2.12291e-16	0.200776	0.403918	1.69364e-284	1.87424e-283	1.23943e-39	1.60101e-38
754667	754693	755064	755064	+	rpsL	PA14_08790	30S ribosomal protein S12	4086	5723	4828	890435	894904	943665	1250	2445	4086	5079	3917	2317011	2295907	2102026	1351	6016	4208	2105	2939	509595	526582	481988	587	1360	458	333	446	460356	442885	478555	139	1238	6.48802e-09	3.27841e-08	1.02003e-09	2.53951e-09	0.0140785	0.0339559	1.74079e-88	1.09351e-87	3.9746e-23	3.63612e-22
755065	755164	755634	755648	+	rpsG	PA14_08810	30S ribosomal protein S7	1148	1688	1396	250281	264010	273003	285	557	444	761	523	251871	344111	280676	140	620	2550	1334	1860	308852	333600	304973	288	670	148	100	223	148637	133823	239633	42	369	0.00806947	0.0234664	0.00716201	0.0119917	0.702952	1	0.847329	1	0.0206288	0.0533874
755650	755665	757785	757815	+	fusA1	PA14_08820	elongation factor G	2371	3084	2647	516774	482376	517330	121	238	1265	1899	1333	717271	858533	715553	81	360	6032	3345	4398	730431	836504	721208	153	359	376	413	608	377773	548917	652315	27	248	0.00831666	0.0241493	0.516382	0.680318	0.439457	0.82064	0.00606911	0.0101479	0.110286	0.250261
757816	757816	759009	759009	+	tufA	PA14_08830	elongation factor Tu	4799	6649	6107	1045838	1039694	1193618	467	915	1870	2994	1990	1060484	1353383	1068123	220	972	9310	4866	6271	1127456	1216944	1028187	404	941	418	287	775	420346	381579	832423	52	456	0.0647022	0.164605	0.164726	0.235548	0.0110704	0.0270746	0.00113788	0.00201365	0.000165731	0.000567415
759125	759165	759476	759476	+	rpsJ	PA14_08840	30S ribosomal protein S10	1671	2011	1793	364175	314601	350575	557	1099	1519	1900	1745	861612	859145	936564	635	2839	2148	1082	1677	260207	270764	274965	371	861	302	265	311	304061	352699	333898	118	1058	2.8914e-21	2.6353e-20	0.139363	0.201281	0.0858261	0.185262	2.09121e-32	8.1918e-32	1.36532e-06	5.77874e-06
759477	759559	760194	760194	+	rplC	PA14_08850	50S ribosomal protein L3	2137	2448	2017	465663	382912	394379	330	651	1199	1670	1298	679934	754861	696873	251	1117	4705	2385	3753	569840	596553	615406	402	933	286	227	429	287652	302342	460783	62	550	2.08713e-05	8.17143e-05	0.299379	0.411261	0.675975	1	5.66403e-05	0.000108816	0.00208724	0.00628141
760195	760208	760810		+	rplD	PA14_08860	50S ribosomal protein L4	1230	1212	1054	268025	189658	206082	184	366	520	868	603	295277	392556	323736	126	559	3627	1724	2799	439250	431172	458903	319	734	154	133	324	155033	176828	347705	42	375	6.62528e-07	2.88827e-06	2.01349e-11	5.38766e-11	0.0218576	0.0514498	0.904339	1	0.104716	0.238858
	760807	761106	761106	+	rplW	PA14_08870	50S ribosomal protein L23	287	294	299	62710	46075	58481	93	185	230	331	243	130444	150036	130627	103	456	1011	511	832	122428	127816	136518	185	429	58	52	87	59178	69786	93506	27	247	2.38172e-28	2.67606e-27	1.63318e-16	5.23718e-16	6.26648e-06	2.08892e-05	3.30613e-06	6.83877e-06	0.00210144	0.00631896
761110	761118	761939	761941	+	rplB	PA14_08880	50S ribosomal protein L2	1499	1824	1638	326663	285244	320195	191	377	675	1129	820	383053	510329	440179	122	540	6167	2854	4380	746885	713808	718180	385	883	159	94	299	160247	125752	321407	28	246	2.16482e-05	8.45303e-05	8.78334e-14	2.57156e-13	0.479196	0.886723	0.635388	0.824521	4.55533e-05	0.000166281
761951	761956	762231	762243	+	rpsS	PA14_08890	30S ribosomal protein S19	912	1034	891	198901	161834	174142	326	645	775	1056	637	439900	477511	341896	343	1520	3789	1810	2919	458919	452824	478650	729	1679	129	134	211	130413	178794	226730	72	647	1.0118e-18	8.38818e-18	1.11364e-20	4.00923e-20	0.0592469	0.130657	0.215158	0.304164	7.79583e-06	3.06856e-05
762244	762244	762576	762587	+	rplV	PA14_08900	50S ribosomal protein L22	785	878	722	171070	137307	141136	227	449	474	691	546	268752	312696	293018	197	875	2532	1216	1936	306723	304097	317425	403	929	72	69	171	72386	92067	184492	39	349	3.0477e-11	1.78175e-10	3.92961e-12	1.08064e-11	0.876636	1	0.777171	0.986694	2.43511e-07	1.09208e-06
762588	762589	763275	763275	+	rpsC	PA14_08910	30S ribosomal protein S3	1018	1186	1086	222013	185578	212253	152	300	774	1116	806	439116	504744	432517	150	667	3679	1847	2726	445533	462063	447073	283	657	115	85	223	116364	113027	239685	26	227	2.34043e-17	1.83852e-16	6.90136e-14	2.02866e-13	0.773443	1	0.0623518	0.0943477	5.37492e-10	2.87223e-09
763276	763287	763700		+	rplP	PA14_08920	50S ribosomal protein L16	578	605	588	126091	94679	114990	136	270	260	440	289	147642	198917	155525	91	404	2862	1425	2111	346679	356474	346101	365	844	68	47	124	68914	63384	133553	24	214	2.92231e-07	1.31701e-06	2.55703e-47	1.47608e-46	0.53838	0.984324	1.65098e-05	3.28362e-05	0.000994348	0.00311509
	763700	763891	763893	+	rpmC	PA14_08930	50S ribosomal protein L29	262	275	241	57088	43033	47164	128	255	178	269	186	101274	121987	99949	126	561	805	450	668	97513	112583	109613	236	555	71	45	108	71768	59866	116683	49	431	1.10325e-21	1.02333e-20	1.99847e-13	5.76368e-13	1.34249e-11	6.14463e-11	2.10843e-05	4.16521e-05	0.345678	0.698497
763894	763894	764160	764164	+	rpsQ	PA14_08940	30S ribosomal protein S17	365	387	353	79701	60663	69144	131	261	148	242	154	84147	109783	82772	78	345	815	371	679	98799	92997	111377	165	378	45	22	75	46020	29626	80799	22	195	5.29642e-05	0.000198873	0.0471881	0.0724611	0.729603	1	0.00174624	0.00305634	0.0072762	0.0203141
764184	764184	764552	764564	+	rplN	PA14_08950	50S ribosomal protein L14	1006	1369	1384	219357	214090	270556	323	635	573	847	581	325336	382888	312128	208	921	3161	1496	2476	382850	374172	405941	456	1050	83	69	223	83838	91763	239994	43	375	3.48551e-06	1.44809e-05	4.5578e-07	1.01212e-06	0.215268	0.430829	0.715807	0.91784	9.08707e-07	3.89666e-06
764565	764565	764879	764898	+	rplX	PA14_08960	50S ribosomal protein L24	890	1156	1146	193976	180864	224128	322	633	465	653	423	264084	295284	227338	188	832	2789	1389	2079	337729	347451	340905	469	1085	91	72	177	92154	96046	190417	45	400	0.000295252	0.00102373	1.14961e-07	2.63666e-07	0.336346	0.647879	0.482417	0.64331	0.000149637	0.000514956
764899	764899	765438	765440	+	rplE	PA14_08970	50S ribosomal protein L5	2996	4359	4258	652835	681641	832238	683	1337	1498	2405	1586	849696	1087314	851424	390	1721	7113	4092	5785	861347	1023462	948513	742	1748	420	393	844	421914	522584	905688	129	1142	0.0600111	0.153629	0.603794	0.784494	0.875063	1	0.0030718	0.00525847	0.0598038	0.142323
765441			765451	+	-	predicted RNA	-	54	77	86	11955	12130	16849	631	1240	29	42	26	16813	19086	14192	343	1517	207	117	160	25151	29429	26243	1042	2449	9	8	17	9121	10790	18958	133	1177	0.000869847	0.0028748	1.65888e-12	4.62081e-12	0.0107205	0.0262477	0.0624315	0.0944259	0.96398	1
765452	765452	765757	765814	+	rpsN	PA14_08980	30S ribosomal protein S14	1515	2055	2437	330136	321457	476285	623	1228	1019	1475	880	578016	666841	472309	423	1870	6565	3638	5189	795079	909992	850754	1188	2784	388	339	455	390136	449795	488623	162	1447	3.86763e-05	0.000146885	2.82675e-09	6.92252e-09	0.00952025	0.023479	0.728448	0.932744	0.355586	0.715953
765851	765947	766339	766350	+	rpsH	PA14_08990	30S ribosomal protein S8	2416	2563	2017	526455	400804	394364	566	1120	3176	3157	2443	1800637	1427291	1311025	859	3849	3354	1749	2737	406189	437483	448790	471	1096	425	256	441	427281	340753	473692	120	1053	9.22137e-25	9.423e-24	0.378102	0.511833	0.408654	0.768991	3.56902e-40	1.53583e-39	2.98185e-12	1.81258e-11
766351	766351	766884	766884	+	rplF	PA14_09000	50S ribosomal protein L6	2953	3175	2443	643413	496495	477641	510	1009	909	1541	1013	515806	696965	543799	248	1096	6878	3712	5452	832879	928470	893893	709	1657	438	325	747	440281	431995	802001	119	1045	0.43565	0.911163	0.40065	0.539568	0.576246	1	0.757476	0.964527	0.839018	1
766885	766895	767245	767245	+	rplR	PA14_09010	50S ribosomal protein L18	1380	1491	1109	300698	233253	216860	360	713	455	758	556	258455	342675	298539	193	854	3611	2025	2956	437294	506404	484678	578	1356	250	216	410	251926	287532	440479	105	930	0.0013847	0.00446376	1.05861e-09	2.63378e-09	3.65641e-05	0.000114597	0.269713	0.375277	0.439205	0.861651
767246	767249	767749	767749	+	rpsE	PA14_09020	30S ribosomal protein S5	1977	2190	1709	430889	342466	334189	372	736	822	1186	919	466476	536171	493576	224	995	5899	3045	4580	714335	761582	750961	637	1481	334	283	498	336022	375620	534961	93	829	0.00063933	0.00214484	6.30158e-07	1.38801e-06	0.0138607	0.0334968	0.876501	1	0.589223	1
767750	767752	767928	767931	+	rpmD	PA14_09030	50S ribosomal protein L30	456	474	404	99424	74134	78997	239	475	107	207	173	60696	93789	93130	105	466	1787	800	1278	216414	200120	209596	516	1179	55	45	118	55686	60685	126621	52	457	0.104418	0.253847	2.21744e-22	8.34753e-22	0.030633	0.0706108	1.12127e-07	2.47794e-07	0.570306	1
767932	767932	768366		+	rplO	PA14_09040	50S ribosomal protein L15	1192	1315	1288	259722	205731	251877	277	549	296	490	394	168172	221564	211824	104	460	3977	1770	2974	481696	442747	487728	474	1082	125	102	391	125995	136087	419571	60	522	0.573889	1	7.11371e-11	1.86205e-10	0.0595833	0.131241	7.4751e-06	1.51799e-05	0.277959	0.574474
	768367	769695	769695	+	secY	PA14_09050	preprotein translocase subunit SecY	3522	5121	4198	767483	800899	820634	307	599	1429	1967	1852	810191	889156	994233	151	675	6343	3329	5080	768124	832727	833024	262	610	620	537	1011	622765	712645	1085105	68	607	0.186663	0.42946	0.0494345	0.0757521	0.33378	0.643443	0.000456533	0.000830544	0.789651	1
769696	769724	769840	769846	+	rpmJ	PA14_09070	50S ribosomal protein L36	736	1132	869	160451	177062	169989	743	1445	763	783	603	432609	354369	323629	707	3164	1487	818	1207	180105	204696	197909	709	1660	173	129	195	174603	172036	209685	179	1584	2.2569e-15	1.61866e-14	0.204922	0.289081	0.015852	0.038021	4.54667e-31	1.74654e-30	0.000730491	0.00232521
769847			769919	+	-	predicted RNA	-	403	611	422	87941	95571	82649	625	1215	429	383	269	243296	173222	144854	571	2563	702	345	559	85041	86376	91683	520	1201	75	38	80	76017	51702	85925	112	975	2.88851e-20	2.54418e-19	0.0361144	0.056138	0.383229	0.725612	4.99038e-42	2.20436e-41	5.24544e-09	2.65602e-08
769920	769971	770327	770345	+	rpsM	PA14_09080	30S ribosomal protein S13	2437	3364	2564	531191	526137	501258	744	1455	1657	1984	1438	939968	896951	772114	547	2436	2914	1523	2320	352876	381106	380436	447	1040	187	120	300	188488	160176	321866	71	626	0.00191169	0.00604833	0.00513848	0.0086989	4.17552e-05	0.00013031	2.49287e-12	6.479e-12	4.51872e-18	3.53452e-17
770346	770346	770735	770751	+	rpsK	PA14_09090	30S ribosomal protein S11	1893	2861	1997	412502	447444	390447	550	1068	557	856	548	316257	387161	294121	193	852	3448	1802	2592	417639	450720	425013	475	1105	107	66	268	107469	88701	287534	47	413	0.678142	1	0.694772	0.89009	2.73421e-06	9.35676e-06	0.913101	1	0.000399039	0.00131113
770752	770752	771372	771394	+	rpsD	PA14_09100	30S ribosomal protein S4	2526	3423	2440	550524	535306	476943	429	838	979	1499	1016	555341	677571	545727	216	954	4978	2387	3940	602882	597066	646031	430	990	184	130	387	185604	173198	415260	47	415	0.281707	0.622932	0.240918	0.335857	0.00267245	0.0070153	0.0111589	0.0182427	4.56896e-05	0.000166613
771395	771395	772396	772396	+	rpoA	PA14_09115	DNA-directed RNA polymerase subunit alpha	3227	4936	4087	703230	771870	798866	388	756	1401	2284	1546	794430	1032624	829625	200	883	5732	3504	4745	694196	876432	777976	329	781	583	728	1127	586341	966519	1209566	102	918	0.141751	0.33506	0.0652433	0.0984553	0.0614372	0.13504	0.000310024	0.000570945	0.701569	1
772397			772430	+	-	predicted RNA	-	191	348	224	41706	54424	43836	713	1372	58	103	58	33173	46941	31542	249	1094	299	162	218	36312	40724	35839	473	1106	20	10	29	20390	14255	32047	75	653	0.816807	1	0.000139945	0.00026732	0.0184685	0.0439802	0.00452368	0.00764751	0.0785601	0.183332
732947			732767	-	-	predicted RNA	-	134	133	185	29264	20914	36171	79	159	550	821	573	312353	371354	307985	412	1826	482	708	479	58380	177274	78630	216	578	226	200	118	227786	265694	127318	126	1143	0	0	1.75444e-68	1.25829e-67	0	0	1.3527e-118	9.80706e-118	0.0376386	0.0932954
734573			733078	-	-	predicted RNA	antisense: PA14_08570	23663	23712	17414	5155887	3707853	3403545	1376	2733	2150	7199	1487	1218953	3254374	798475	277	1174	29876	96646	15377	3617778	24168819	2521068	2205	6753	9765	18390	23119	9806564	24396356	24800954	1442	13147	0.0575205	0.147665	2.61922e-05	5.27077e-05	4.96027e-21	3.28758e-20	1.1767e-12	3.08889e-12	2.19151e-56	3.69635e-55
737964			734655	-	-	predicted RNA	antisense: PA14_08590 PA14_08580 PA14_08600	68512	73137	56586	14927913	11436057	11059159	1903	3768	15571	23729	9690	8828149	10725701	5200309	569	2492	51653	228899	29974	6254908	57242083	4914262	2176	6889	34061	52024	86400	34205218	69014077	92683120	2197	19728	0.767102	1	0.00397157	0.00678924	5.08866e-25	3.76746e-24	0.0460818	0.0709107	1.40028e-13	9.03148e-13
746033			740811	-	-	predicted RNA	antisense: PA14_08670 PA14_08660 secE PA14_08650 PA14_08690 rplA nusG rplK rplJ tufB rplL	30838	42808	35670	6719310	6693809	6971327	665	1300	26936	30286	21348	15271438	13689510	11455938	578	2579	54552	29163	41625	6605935	7293058	6824535	566	1322	4383	3603	5675	4401701	4780326	6087931	110	974	0.00517972	0.0155117	0.229948	0.321668	0.4609	0.856541	0.294711	0.406523	0.0758342	0.177603
746669			746283	-	-	predicted RNA	antisense: rpoB	1106	1364	1020	241046	213391	199383	286	563	543	711	585	307958	321812	314194	182	813	1697	885	1441	205583	221484	236340	245	571	109	67	141	109586	90100	151392	34	302	6.4753e-06	2.63209e-05	0.0200607	0.0319829	0.0470634	0.105485	5.95093e-15	1.67673e-14	1.11921e-08	5.54843e-08
747264			747055	-	-	predicted RNA	antisense: rpoB	449	615	470	98038	96174	91963	232	454	197	305	210	111716	137923	112988	130	575	1353	678	982	163862	169611	161066	339	784	64	28	78	64936	38225	84043	34	297	0.000133588	0.000479752	6.9008e-06	1.43839e-05	0.606456	1	0.352763	0.479744	0.000867143	0.00273998
754536			747524	-	-	predicted RNA	antisense: rpoB rpoC	10569	16032	14787	2302888	2506846	2890131	187	365	5606	7992	5329	3178442	3612431	2860154	103	458	74141	35615	52342	8978000	8906434	8581445	546	1257	2422	2517	4351	2432406	3339427	4668246	55	496	0.0236272	0.064181	2.7985e-13	8.02053e-13	0.0185356	0.0441114	0.0236017	0.0373122	0.884372	1
755668			754614	-	-	predicted RNA	antisense: fusA1 rpsL rpsG	6425	8990	7647	1399909	1405866	1494621	694	1358	5775	7188	5577	3274324	3249045	2993066	675	3006	8167	4171	5726	989006	1043297	938830	404	938	795	496	834	798466	659186	895466	84	743	1.03389e-07	4.82549e-07	4.55346e-07	1.01147e-06	0.120329	0.251955	1.60089e-54	8.02304e-54	3.43368e-12	2.08378e-11
756687			756313	-	-	predicted RNA	antisense: fusA1	796	889	859	173576	139119	167949	215	427	292	509	341	165988	230509	183292	117	515	2303	1256	1754	278879	314224	287613	334	782	118	148	200	119213	196429	215007	52	471	0.00901135	0.0259687	1.0075e-08	2.40782e-08	0.0148075	0.0356205	0.0426039	0.0657935	0.957552	1
756814			756755	-	-	predicted RNA	antisense: fusA1	95	125	101	20886	19662	19772	170	335	33	65	35	19099	29794	18872	86	376	293	169	212	35527	42475	34849	265	626	13	18	29	13509	24538	31959	43	388	0.00515916	0.0154627	5.11309e-10	1.2874e-09	7.09727e-05	0.00021715	0.107408	0.158529	0.216659	0.459828
758833			757682	-	-	predicted RNA	antisense: fusA1 tufA	5038	7031	6205	1097800	1099535	1212817	504	986	1909	3195	2095	1082557	1444383	1124620	239	1056	9427	4770	6178	1141645	1192893	1012952	417	968	397	294	701	398896	390212	752294	51	446	0.0543984	0.140043	0.0785168	0.117519	0.00213662	0.00567573	0.000291146	0.000537124	1.82055e-05	6.84291e-05
760865			759127	-	-	predicted RNA	antisense: rpsJ rplC rplD rplW	5446	6042	5260	1186789	944781	1028136	306	605	3728	4893	3921	2114103	2212074	2104204	276	1232	11416	5771	8892	1382424	1443219	1457895	354	821	820	615	1190	824432	816387	1277560	63	559	1.01807e-06	4.37841e-06	0.326227	0.445971	0.338375	0.65122	1.4349e-05	2.86472e-05	0.00301355	0.00882913
762852			761327	-	-	predicted RNA	antisense: rplB rpsS rpsC rplV	3711	4251	3684	808769	664714	720143	242	479	2389	3494	2414	1354652	1579644	1295715	208	923	13998	6833	10234	1695131	1708812	1677940	481	1110	392	315	669	393747	418664	718514	38	334	2.10547e-05	8.23006e-05	1.31535e-06	2.85947e-06	0.324469	0.6283	0.563352	0.740472	2.37485e-07	1.0657e-06
763584			763171	-	-	predicted RNA	antisense: rplP rpsC	568	549	557	123804	85899	108877	128	256	278	432	310	157638	195595	166855	94	418	3122	1657	2326	378100	414595	381356	405	945	77	66	113	77650	88661	122279	26	232	8.74806e-10	4.64096e-09	1.38299e-73	1.04393e-72	0.099796	0.212479	2.23348e-06	4.66071e-06	0.00330554	0.00963941
763963			763805	-	-	predicted RNA	antisense: rpmC rpsQ	278	268	239	60732	41974	46716	157	313	139	247	135	79077	111696	72739	126	552	658	409	564	79686	102435	92520	242	575	43	30	78	43220	40067	83857	40	350	5.95065e-12	3.58162e-11	2.91775e-07	6.54664e-07	0.00125717	0.00340992	0.000661319	0.00118953	0.0533569	0.128312
768723			764194	-	-	predicted RNA	antisense: rpmD rplR rplE rplO rplN rpsE rpsH rpsN rplF secY rplX	18639	22925	20510	4061158	3584750	4008496	435	857	11104	14778	10334	6295548	6679831	5545497	307	1362	50014	26280	38654	6056351	6572052	6337404	599	1395	3101	2481	4802	3114978	3291499	5152258	96	850	0.0069724	0.0204708	0.00746522	0.0124709	0.19193	0.387149	0.876863	1	0.177752	0.385164
769173			768918	-	-	predicted RNA	antisense: secY	692	1048	850	150988	163886	166269	321	626	225	363	263	127780	164242	141498	127	564	1069	580	859	129457	145097	140917	231	540	122	103	191	123264	137183	205079	68	606	0.633952	1	9.57641e-06	1.98201e-05	0.111079	0.234596	1.24626e-05	2.49694e-05	0.32033	0.653394
772841			769359	-	-	predicted RNA	antisense: rpsK rpoA rplQ rpsD secY rpsM rpmJ	16727	25060	19468	3644577	3918606	3804949	558	1087	8053	11024	8168	4565730	4983044	4383495	300	1333	26852	14233	21282	3251647	3559347	3489208	422	985	1880	1535	3004	1888844	2037585	3222501	77	684	0.0742069	0.185948	0.168625	0.240794	0.668269	1	0.760242	0.967377	0.0493898	0.119555
772431	772440	772829	772834	+	rplQ	PA14_09130	50S ribosomal protein L17	3540	5234	4289	771487	818562	838251	1064	2075	1026	1638	1262	582142	740602	677248	386	1709	4352	2221	3356	527078	555608	550287	601	1395	247	212	424	248894	281883	454894	95	842	0.854502	1	9.57377e-07	2.08994e-06	9.23186e-05	0.000280125	9.20243e-05	0.000174827	0.00155368	0.00474576
772974	773110	774558	774558	+	katA	PA14_09150	catalase	2404	3048	2068	523845	476753	404293	165	323	233	516	298	132242	233412	159927	27	120	5005	2253	3891	606132	563627	637957	181	415	556	343	807	558877	455873	866116	49	432	7.45288e-11	4.25539e-10	0.879462	1	0.0225627	0.0529906	1.98826e-17	5.93726e-17	2.90663e-23	2.67577e-22
773326			773068	-	-	predicted RNA	antisense: katA	625	874	487	136284	136727	95328	243	474	71	239	116	40730	108327	62586	63	272	1478	782	1291	179073	195686	211724	324	754	282	172	316	283551	229435	339381	125	1096	0.00235906	0.00738152	0.00901405	0.0149393	4.40798e-21	2.92417e-20	3.14018e-11	7.89836e-11	4.98975e-43	6.9075e-42
774689	774689	775153	775153	+	bfrA	PA14_09160	bacterioferritin	267	308	222	58194	48310	43455	54	107	56	85	82	31930	38609	44368	18	82	898	432	673	108814	108162	110412	101	234	28	21	48	28157	28841	51774	8	77	0.56834	1	1.29904e-13	3.78668e-13	0.787693	1	5.67075e-13	1.50529e-12	0.526183	1
	778062	775225	775225	-	uvrA	PA14_09180	excinuclease ABC subunit A	645	886	685	140685	138578	134011	24	48	369	451	288	209754	204081	154782	15	66	1342	675	907	162595	168840	148704	24	56	128	111	130	129240	147597	140417	5	49	0.000260741	1	0.321179	0.439643	0.0618768	1	4.34292e-08	9.81942e-08	0.257211	1
778276	778276	779664	779680	+	-	PA14_09195	major facilitator transporter	1093	1552	1291	238306	242796	252429	90	176	832	1041	891	471845	470828	478425	76	341	1527	807	1085	184995	201817	177949	58	135	359	270	278	361241	358447	298375	27	244	2.20225e-13	1.43371e-12	1.178e-07	2.69924e-07	4.05584e-06	1.37196e-05	9.76546e-61	5.1105e-60	0.2234	0.472904
779682			779460	-	-	predicted RNA	antisense: ssb PA14_09195	787	1115	957	171678	174472	187184	407	797	811	943	804	460191	426625	431476	440	1970	1174	613	757	142196	153321	124146	269	627	286	216	221	287301	286826	237735	136	1213	4.31471e-21	3.90346e-20	6.01931e-08	1.39626e-07	1.3149e-06	4.62042e-06	9.60936e-108	6.65759e-107	0.0379516	0.0939627
779681	779681	780178	780178	+	ssb	PA14_09200	single-stranded DNA-binding protein	743	1092	942	162037	170874	184181	177	346	128	212	132	73041	96132	71206	36	160	2228	1124	1539	269870	281322	252396	232	537	130	113	202	131135	150112	217565	37	333	5.32582e-07	2.33985e-06	9.08497e-05	0.0001762	0.100558	0.213916	1.24554e-24	4.31878e-24	1.2134e-08	5.98705e-08
779833			779755	-	-	predicted RNA	antisense: ssb	145	209	161	31732	32729	31550	207	405	27	33	35	15443	15011	19101	46	209	390	205	256	47238	51485	42044	254	593	19	11	36	19104	15832	38700	35	310	0.000339663	0.00117165	0.0126867	0.0207218	0.413023	0.776614	7.8979e-12	2.02753e-11	0.00135657	0.00418023
780107			779915	-	-	predicted RNA	antisense: ssb	333	501	394	72728	78488	77142	202	394	49	87	32	28051	39638	17465	33	147	1004	550	749	121595	137756	122918	282	660	49	42	89	49769	56843	95905	39	349	6.27528e-14	4.18561e-13	8.96465e-05	0.000173912	0.117161	0.246026	6.4344e-52	3.13058e-51	3.97474e-13	2.49254e-12
	781697	780267	780267	-	pchA	PA14_09210	salicylate biosynthesis isochorismate synthase	993	734	514	216433	114815	100630	49	100	438	660	652	248364	298586	349966	46	208	619	259	575	75036	64810	94343	24	54	237	213	328	238426	282741	352047	22	203	2.21216e-13	1.43888e-12	5.67783e-26	2.30029e-25	5.57854e-13	2.70699e-12	2.06899e-174	1.81581e-173	0.846333	1
	781999	781694		-	pchB	PA14_09220	isochorismate-pyruvate lyase	235	139	110	51390	21787	21600	50	103	70	159	159	39843	72247	85700	48	215	70	27	55	8582	6911	9091	11	26	20	5	34	20331	7675	36683	8	70	1.12595e-18	9.31349e-18	1.7639e-80	1.40062e-79	0.913738	1	0	0	3.68784e-10	1.99393e-09
	782754	781999		-	pchC	PA14_09230	pyochelin biosynthetic protein PchC	269	154	134	58665	24098	26242	23	48	253	337	324	143660	152748	174133	46	207	104	56	92	12694	14099	15246	7	18	103	113	91	104071	150283	98148	17	155	6.30304e-114	2.03724e-112	3.45638e-20	1.22628e-19	1.56954e-57	1.89092e-56	0	0	0.314632	0.642666
784394	784394	782751		-	pchD	PA14_09240	pyochelin biosynthesis protein PchD	766	570	444	166928	89149	86834	34	69	470	822	754	266647	371592	405112	47	211	270	123	210	32791	30948	34465	8	19	263	219	280	264244	290687	301428	19	173	1.83993e-44	2.92833e-43	5.25009e-98	4.59665e-97	4.47581e-28	3.56558e-27	0	0	0.562826	1
784468	784624	785514	785514	+	pchR	PA14_09260	transcriptional regulator PchR	482	574	412	105211	89826	80683	52	103	95	143	130	53887	64801	69850	15	70	183	82	111	22193	20728	18300	10	22	69	40	108	69735	53115	116415	10	89	0.218933	0.497157	2.9028e-105	2.65559e-104	0.159605	0.327376	4.07768e-43	1.82538e-42	0.0378115	0.0936904
785694	785708	790024		+	pchE	PA14_09270	dihydroaeruginoic acid synthetase	997	731	642	217327	114392	125498	17	35	927	1616	1548	525653	730838	831118	36	161	1586	752	1480	192155	188228	242690	20	48	557	532	705	559371	705873	757050	17	156	3.06643e-88	7.94997e-87	0.688077	0.882745	9.96416e-82	1.4981e-80	1.30257e-121	9.56652e-121	0.863591	1
	790021	795450		+	pchF	PA14_09280	pyochelin synthetase	1355	1203	809	295415	188140	158135	19	39	1423	2507	2282	807085	1133624	1225087	43	194	2188	1158	2239	265020	289785	367133	24	56	856	882	1242	859619	1170611	1332779	23	206	1.37979e-118	4.51943e-117	6.44356e-05	0.000126138	1.74182e-137	3.49173e-136	1.56054e-24	5.39824e-24	0.758273	1
791491			791463	-	-	predicted RNA	antisense: pchF	10	11	5	2262	1823	1137	30	60	17	26	20	9730	12061	11100	85	378	25	14	21	3137	3660	3548	50	118	15	16	13	15627	21785	14765	66	599	2.83432e-127	1.00949e-125	4.71389e-06	9.9185e-06	0	0	2.96121e-34	1.18335e-33	0.0014421	0.00443449
793047			792871	-	-	predicted RNA	antisense: pchF	46	48	34	10110	7544	6772	23	46	91	145	150	51689	65743	80962	83	373	93	59	135	11378	14975	22138	38	91	57	47	76	57862	63041	81727	43	381	0	0	1.93131e-11	5.181e-11	0	0	4.4503e-77	2.60174e-76	0.403022	0.798966
793376			793121	-	-	predicted RNA	antisense: pchF	53	43	39	11602	6746	7653	16	33	181	314	212	103051	142043	114024	106	467	132	107	173	16104	26842	28512	38	93	86	102	111	87261	135671	120000	49	446	0	0	4.007e-28	1.71026e-27	0	0	2.41988e-157	2.00617e-156	0.716845	1
	795447	796496		+	pchG	PA14_09290	pyochelin biosynthetic protein PchG	221	291	169	48294	45601	33103	20	40	223	429	414	126812	194270	222625	38	172	351	167	396	42509	41784	65004	20	47	123	125	161	123893	167060	172929	16	147	1.39826e-114	4.53941e-113	0.962795	1	4.54592e-79	6.68406e-78	7.47631e-150	6.09485e-149	0.777501	1
	796493	798205		+	-	PA14_09300	ABC transporter ATP-binding protein	196	305	137	42877	47749	26804	11	22	203	330	321	115413	149437	172587	19	85	340	154	326	41175	38624	53478	11	25	109	106	124	110086	141077	133243	8	74	1.34564e-80	3.23703e-79	0.742294	0.945851	4.07354e-60	5.06569e-59	1.27356e-110	8.9161e-110	0.913244	1
	798202	799926	800005	+	-	PA14_09320	ABC transporter ATP-binding protein	326	476	361	71055	74547	70663	21	41	204	427	368	116069	193175	197535	22	97	406	260	435	49198	65156	71450	15	35	113	110	207	113767	146257	222289	10	93	1.02809e-25	1.07913e-24	6.535e-05	0.000127825	9.399e-24	6.68221e-23	4.90704e-81	2.92945e-80	0.757995	1
800013	800018	802180		+	fptA	PA14_09340	Fe(III)-pyochelin outer membrane receptor	1060	1549	1014	231092	242320	198238	53	103	965	1770	1406	547165	800358	754537	73	323	1090	525	918	132055	131529	150591	27	63	642	693	563	644833	920063	604785	36	334	2.9319e-41	4.49089e-40	2.75494e-17	8.99957e-17	1.14401e-44	1.2008e-43	0	0	0.870895	1
800183			800049	-	-	predicted RNA	antisense: fptA	112	170	108	24591	26650	21220	92	178	170	360	242	96739	162764	130296	219	962	96	45	70	11737	11377	11516	37	85	147	146	102	148498	194918	110252	123	1120	5.86344e-215	3.1174e-213	2.18726e-09	5.378e-09	2.2109702133713E-311	7.2419144890649E-310	0	0	0.138815	0.308538
	802180	802461	802461	+	-	PA14_09350	hypothetical protein	67	82	72	14813	12870	14226	25	49	33	72	59	18956	32936	31703	22	98	122	72	131	14829	18117	21575	27	64	79	86	74	79866	115179	80201	35	325	2.59153e-16	1.9295e-15	0.0035224	0.00604534	0	0	5.1096e-06	1.0466e-05	7.21e-29	7.4402e-28
802574	802793	803968		+	-	PA14_09370	hypothetical protein	111	164	143	24400	25769	27955	11	22	89	122	121	50775	55204	65440	10	48	164	89	141	19961	22275	23156	7	18	78	72	105	78862	96713	112882	9	81	3.17639e-23	1	0.229493	0.32115	1.09811e-86	1.69976e-85	1.09277e-29	4.11372e-29	9.90256e-05	0.000347299
	803961	805205	805329	+	-	PA14_09380	transporter	224	280	202	49016	43821	39541	18	35	70	169	123	40011	76607	66038	11	48	371	183	296	45003	45763	48670	16	37	87	79	88	87756	105101	94481	8	76	8.68199e-06	1	0.241607	0.33669	2.77897e-22	1.91449e-21	4.23827e-10	1.02763e-09	0.000559254	0.0018068
806518	806518	805310	805310	-	phzS	PA14_09400	hypothetical protein	249	250	268	54355	39099	52528	20	40	39	75	54	22257	34165	29100	5	23	3482	1699	2584	421672	425065	423674	151	350	108	141	127	108943	187572	136291	13	119	0.00439312	1	0	0	2.21117e-47	2.41419e-46	0	0	2.63344e-81	5.61674e-80
807503	807503	806856	806856	-	phzG1	PA14_09410	pyrodoxamine 5'-phosphate oxidase	205	210	209	44725	32983	41023	30	61	13	9	7	7611	4361	3863	1	8	444	328	419	53854	82114	68819	43	105	52	38	49	53054	51247	52723	9	80	1.64565e-105	1	2.27199e-05	4.59596e-05	5.24465e-06	1.76514e-05	0	0	4.27556e-214	2.134e-212
808362	808362	807526	807521	-	phzF1	PA14_09420	phenazine biosynthesis protein	1426	1438	1165	310902	224872	227879	153	304	66	84	45	37904	38226	24617	9	40	1228	716	1156	148733	179241	189546	87	206	82	86	86	83200	114532	93290	12	115	5.8711e-207	3.05505e-205	1.41064e-11	3.80931e-11	9.20927e-07	3.27049e-06	1.20828e-74	6.98045e-74	6.40094e-21	5.49244e-20
	810259	808376	808376	-	phzE1	PA14_09440	phenazine biosynthesis protein PhzE	2885	2794	2359	628691	436937	461149	135	270	160	193	136	91040	87343	73388	10	44	2749	1471	2479	332982	367959	406464	84	195	166	143	186	167242	190555	199711	11	98	9.05439e-106	2.70049e-104	0.00842288	0.0140006	6.33044e-08	2.39538e-07	7.73914e-48	3.62825e-47	9.75198e-10	5.1438e-09
809762			809827	+	-	predicted RNA	antisense: phzE1	149	132	99	32669	20744	19506	184	368	5	7	5	2894	3587	2752	10	46	136	72	112	16501	18244	18514	115	268	8	5	9	9027	7127	9979	15	131	4.71194e-90	1.23912e-88	0.0262179	0.0413678	0.000535672	0.00151162	3.49047e-42	1.54368e-41	5.36142e-09	2.71101e-08
810252			810404	+	-	predicted RNA	antisense: phzD1 phzE1	357	305	229	77932	47694	44868	185	371	9	13	8	5216	6056	4746	7	34	191	112	210	23129	28126	34517	79	186	8	7	11	8434	9767	11835	7	65	1.46581e-249	8.67313e-248	1.05946e-16	3.41381e-16	2.68966e-31	2.26048e-30	4.32301e-45	1.97866e-44	0.000153497	0.000527251
	810879	810256		-	phzD1	PA14_09450	phenazine biosynthesis protein PhzD	1142	1049	884	248834	164152	172953	156	313	50	54	29	28545	24648	15924	8	36	727	362	716	88153	90713	117453	68	158	43	52	54	43843	70129	58875	10	92	2.62373e-262	1.68863e-260	4.67872e-33	2.18509e-32	1.49863e-14	7.75965e-14	8.51795e-44	3.83883e-43	2.88864e-14	1.93023e-13
812093	812093	810876		-	phzC1	PA14_09460	phenazine biosynthesis protein PhzC	244	314	333	53215	49241	65214	23	45	23	39	40	13259	17759	21830	3	14	1233	623	1113	149364	155961	182497	57	133	66	93	79	66302	123719	84909	8	75	3.6133e-20	1	4.79696e-35	2.32006e-34	1.45475e-10	6.35704e-10	8.01852e-295	9.065e-294	5.02211e-78	1.04978e-76
	812617	812129		-	phzB1	PA14_09470	phenazine biosynthesis protein	204	270	194	44521	42231	38025	43	85	148	220	184	83908	99875	98921	43	192	375	227	263	45517	56783	43184	41	99	16	8	23	16289	11345	25312	4	36	1.20739e-23	1.19873e-22	0.91806	1	0.00267301	0.0070153	4.00587e-31	1.54041e-30	2.53169e-37	3.11139e-36
813135	813135	812647	812647	-	phzA1	PA14_09480	phenazine biosynthesis protein	134	173	176	29335	27154	34448	31	61	42	71	42	24354	32441	22537	12	54	174	85	122	21070	21471	20071	18	42	13	21	7	13816	28299	7653	3	33	0.634955	1	0.0015469	0.00274079	0.267757	1	0.00199387	0.00347318	0.213512	1
813257			813408	+	-	predicted RNA	-	135	171	141	29522	26764	27611	93	183	339	280	160	192616	126779	85959	198	888	71	53	53	8605	13447	8756	27	67	18	18	9	19074	24425	10201	12	117	7.30553e-159	3.0629e-157	3.39228e-24	1.32108e-23	0.918378	1	0	0	2.00525e-86	4.54091e-85
813400			813257	-	-	predicted RNA	-	113	148	148	24805	23160	29030	90	178	315	286	159	178659	129358	85327	203	910	88	48	54	10743	12224	8895	31	73	20	16	12	20237	22003	12908	14	127	1.67845e-188	8.04889e-187	8.74952e-16	2.74456e-15	0.504357	0.928598	0	0	1.06941e-76	2.21022e-75
813831	813831	814835	814850	+	phzM	PA14_09490	phenazine-specific methyltransferase	535	615	487	116601	96164	95216	51	102	152	184	147	86344	83262	79189	18	82	984	433	711	119181	108483	116568	50	114	114	79	136	114988	105887	146812	13	121	0.954026	1	0.296724	0.40769	0.000153335	0.000456026	0.366163	0.496312	0.00194949	0.00589831
	816309	814846	814846	-	opmD	PA14_09500	outer membrane protein	1191	1413	1197	259540	220978	234133	82	162	359	472	329	204017	213751	176639	30	135	1327	716	1029	160718	179122	168825	49	115	309	221	302	311061	293730	324223	23	211	0.625868	1	9.51539e-10	2.37222e-09	4.72504e-05	0.000146897	7.41859e-08	1.65391e-07	0.00397034	0.0114551
814944			815083	+	-	predicted RNA	antisense: opmD	152	207	157	33288	32493	30727	117	229	81	100	77	46308	45579	41356	71	317	222	99	159	26998	24872	26067	81	185	46	52	45	46910	69601	48318	43	392	1.58847e-05	6.27268e-05	0.0278888	0.0439099	5.07371e-12	2.37258e-11	3.16262e-11	7.95207e-11	0.0396294	0.097538
819395	819395	816306		-	mexI	PA14_09520	RND efflux transporter	2620	2997	2301	570866	468687	449777	81	160	953	1196	939	540584	540604	504335	38	171	1397	633	1005	169208	158538	164876	23	53	468	396	376	469997	526286	404239	16	151	0.374302	0.797867	4.48588e-90	3.77009e-89	0.661463	1	2.54252e-106	1.74831e-105	0.702008	1
817412			817769	+	-	predicted RNA	antisense: mexI	233	281	228	50942	43958	44705	66	129	189	154	137	107598	69729	73687	51	233	197	99	151	23910	24761	24822	29	68	97	107	63	97610	143024	68648	31	287	1.10662e-12	6.99333e-12	4.13306e-11	1.09237e-10	1.82059e-23	1.28439e-22	3.1905e-63	1.69998e-62	0.0564751	0.135146
818101			818232	+	-	predicted RNA	antisense: mexI	103	117	84	22566	18328	16599	73	145	34	43	31	19341	19808	16707	31	141	85	41	65	10366	10280	10780	34	79	42	29	19	42369	38734	20783	28	257	0.0966798	0.236762	1.60443e-06	3.47556e-06	7.75198e-15	4.0684e-14	1.81584e-08	4.16077e-08	2.84591e-06	1.16846e-05
818334			818488	+	-	predicted RNA	antisense: mexI	180	197	170	39306	30873	33302	112	222	43	53	61	24614	24377	33190	39	176	105	38	73	12783	9709	12120	33	74	22	21	20	22780	28966	22207	17	159	0.734038	1	7.505e-28	3.17739e-27	0.737936	1	6.55058e-17	1.92863e-16	0.600997	1
818559			818617	+	-	predicted RNA	antisense: mexI	78	95	73	17087	14923	14275	133	261	28	38	27	15882	17436	14760	61	271	38	17	32	4643	4379	5306	35	80	13	14	9	13836	19284	10716	27	247	0.0312335	0.0833311	1.10039e-41	5.93644e-41	0.0102591	0.0251911	8.28179e-50	3.96888e-49	0.521161	1
819307			819889	+	-	predicted RNA	antisense: mexI mexH	952	1271	855	207486	198753	167289	167	327	489	643	528	277533	290926	283586	109	487	355	177	281	43068	44329	46182	33	76	157	118	130	157818	157338	139654	29	260	6.92027e-06	2.80519e-05	4.66337e-208	6.44353e-207	0.635207	1	0	0	0.00252471	0.00749648
820527	820520	819408	819396	-	mexH	PA14_09530	RND efflux membrane fusion protein	1322	1742	1239	288238	272406	242233	122	240	523	770	609	296972	348275	327161	65	291	636	372	542	77060	93092	89017	32	77	252	192	229	253762	255609	245925	25	226	0.00131021	0.00423855	8.85025e-100	7.8423e-99	0.0662372	0.144767	2.2956e-166	1.96304e-165	0.404817	0.801875
820510			821055	+	-	predicted RNA	antisense: mexG mexH	2026	2144	1490	441480	335271	291292	329	652	597	786	626	338709	355409	336286	141	629	521	285	442	63107	71504	72589	54	126	226	135	197	226994	180194	211428	43	377	0.202743	0.462826	0	0	0.124288	0.259211	0	0	0.0210291	0.0543851
821057	820974	820528	820528	-	mexG	PA14_09540	hypothetical protein	1471	1492	1221	320527	233409	238723	297	591	479	624	460	271858	282336	246952	134	597	448	222	377	54336	55707	61908	55	128	150	111	156	151239	148462	167844	39	348	0.0463033	0.120513	7.2273e-280	1.21066e-278	0.243518	0.482238	4.89839e-294	5.52065e-293	0.0132229	0.0353045
	822791	821625		-	-	PA14_09550	hypothetical protein	347	385	362	75645	60231	70793	29	59	114	101	109	64990	46037	58920	10	48	948	518	784	114861	129748	128633	45	106	81	82	115	81711	109074	124043	10	89	0.858143	1	2.46891e-06	5.29042e-06	8.51867e-09	3.37846e-08	0.000297623	0.00054852	3.49131e-06	1.42073e-05
823725	823725	822871	822871	-	-	PA14_09570	LysR family transcriptional regulator	21	42	30	4715	6663	5907	3	6	16	24	15	9597	11108	8297	2	11	178	92	133	21558	23157	21879	11	25	54	59	72	55171	78867	77576	9	82	1.02336e-08	1	3.25593e-66	2.29479e-65	0	0	1.53384e-05	3.05893e-05	5.11543e-128	1.55734e-126
823833	823833	824888	824894	+	-	PA14_09580	hypothetical protein	79	72	65	17387	11369	12723	6	13	16	33	31	9141	15365	16982	2	13	474	169	357	57446	42298	58571	22	49	75	88	183	75834	117436	197137	13	123	0.0637551	1	6.22159e-76	4.79493e-75	0	0	4.99886e-26	1.77869e-25	8.66794e-287	5.83456e-285
824984	824984	826024	826032	+	ddlA	PA14_09600	D-alanine--D-alanine ligase	145	157	178	31654	24611	34877	14	29	51	73	48	29218	33337	26080	6	28	777	449	595	94175	112383	97652	41	97	82	91	108	82829	121541	116276	11	102	0.19352	1	8.37554e-53	5.13807e-52	2.37239e-72	3.29041e-71	2.83112e-24	9.75667e-24	1.50566e-36	1.82294e-35
826930	826930	826064		-	-	PA14_09610	hypothetical protein	75	67	80	16458	10506	15652	8	16	15	15	12	8951	6797	6773	1	8	328	175	240	39824	43801	39353	20	47	16	12	33	16403	17020	36075	3	26	0.0145499	1	4.27185e-36	2.0968e-35	3.31562e-11	1	7.92941e-55	3.98207e-54	3.91536e-16	1
829036	828919	827138	827138	-	-	PA14_09630	acyl-CoA dehydrogenase	376	680	691	82036	106361	135181	31	60	260	337	298	147593	152559	159970	19	86	1514	712	1105	183366	178120	181275	44	101	101	88	118	101454	116882	127297	7	64	1.77515e-06	7.51978e-06	9.19538e-05	0.000178247	0.0038484	0.00992119	0.0176151	0.0282064	0.322935	0.658526
830824	830659	829037	829037	-	-	PA14_09660	acyl-CoA synthetase	406	978	743	88620	152958	145214	41	79	264	322	271	149823	145859	145913	20	90	1084	641	847	131363	160476	138866	37	88	162	112	155	162859	149029	166410	11	98	0.019571	0.0538002	0.16139	0.231137	0.000592615	0.00166399	3.64382e-05	7.10463e-05	0.301518	0.618115
830905	830905	833181	833181	+	-	PA14_09680	two-component sensor	172	301	264	37665	47150	51751	10	19	66	81	55	37624	36975	30002	3	15	1197	533	877	144975	133423	143806	27	61	294	260	482	295612	344984	517653	19	169	0.575931	1	5.97148e-43	3.26474e-42	0	0	2.31494e-38	9.7278e-38	0	0
833182	833184	833828	834002	+	-	PA14_09690	two-component response regulator	70	134	134	15266	21104	26318	16	32	28	35	16	16392	16013	9026	4	21	385	198	289	46699	49632	47387	31	74	44	45	87	44343	60051	93589	11	102	0.263479	1	2.56406e-19	8.89479e-19	1.21842e-60	1.53307e-59	7.21992e-20	2.28626e-19	5.79118e-57	9.88137e-56
835038	835038	833833		-	-	PA14_09700	monooxygenase	450	612	431	98164	95770	84410	39	76	58	86	68	33119	39250	36617	6	30	654	320	461	79209	80048	75650	28	64	43	48	57	43987	64288	61748	5	46	7.70104e-12	4.61245e-11	7.52656e-05	0.00014644	0.327961	0.63339	7.31772e-05	0.00013957	0.000242231	1
	836696	835206		-	-	PA14_09710	aldehyde dehydrogenase	12	12	8	2707	1991	1744	0	1	6	3	5	3496	1531	2741	0	1	27	21	34	3276	5354	5636	1	3	5	4	11	5995	6243	12289	0	5	0.0125357	1	5.84935e-09	1	2.22236e-44	1	0.170822	1	6.29205e-11	1
	837600	836689		-	-	PA14_09730	dihydrodipicolinate synthase	16	25	29	3578	4014	5747	2	4	4	7	5	2270	3415	2998	0	3	38	29	34	4602	7388	5590	2	6	3	0	9	3042	0	10005	0	4	0.603654	1	0.0801106	1	0.0114641	1	0.0587385	1	0.0190558	1
	838993	837665		-	-	PA14_09740	MFS transporter	14	26	25	3210	4176	5071	1	3	9	7	10	5655	3210	5798	0	3	65	26	66	7965	6723	10940	2	6	3	0	6	3977	989	6436	0	2	0.00649563	1	1.71201e-09	1	0.0287697	1	0.175641	1	0.962083	1
	840448	839129		-	-	PA14_09750	oxidoreductase	94	127	119	20638	19980	23341	8	16	45	53	57	25566	24247	31040	4	20	360	188	293	43697	47187	48140	15	35	37	41	36	37922	55180	39659	3	33	0.000162552	1	3.38451e-16	1.07452e-15	8.44739e-22	1	0.0733568	0.11011	4.68249e-05	1
	841270	840542	840542	-	-	PA14_09760	GntR family transcriptional regulator	119	145	123	25934	22677	24049	16	33	33	56	31	19224	25610	16928	6	28	138	76	107	16715	19053	17684	10	24	20	8	10	20257	11569	10799	2	19	0.600696	1	0.0307912	0.0482724	0.694009	1	0.0259268	0.0408822	0.514212	1
841579	841579	842601	842601	+	-	PA14_09770	AraC family transcriptional regulator	68	127	101	14977	19969	19916	9	17	27	35	22	15823	16045	12061	3	14	374	159	252	45289	39971	41471	18	41	34	25	28	34147	33691	30299	3	31	0.751889	1	2.96709e-20	1.0537e-19	3.39189e-15	1	8.20186e-12	2.10409e-11	1.72499e-09	1
842627	842627	843094	843194	+	-	PA14_09780	hypothetical protein	178	202	185	38897	31656	36184	38	76	16	25	21	9361	11342	11546	5	22	382	164	306	46282	41197	50223	43	98	44	40	49	44224	54157	52604	12	107	7.61386e-17	5.8434e-16	0.307289	0.421575	3.68228e-07	1.34212e-06	2.08512e-30	7.93902e-30	2.4214e-46	3.56744e-45
843736	843736	843098	842989	-	-	PA14_09790	transcriptional regulator	245	436	301	53510	68247	58852	48	94	26	53	47	15106	24230	25514	7	33	1738	786	1292	210527	196744	211965	141	323	123	68	143	123650	91506	154069	22	192	7.33415e-15	5.11508e-14	2.22493e-54	1.39167e-53	1.87627e-18	1.13676e-17	0	0	1.58271e-102	4.20737e-101
844483	844483	843764		-	-	PA14_09810	hypothetical protein	45	55	45	9872	8633	8908	6	12	8	11	10	5007	5254	5577	1	7	915	406	698	110850	101710	114510	66	151	58	20	118	58288	27686	126725	11	98	0.106974	1	0	0	0	0	0	0	0	0
	844784	846427	846427	+	-	PA14_09820	acetolactate synthase	861	1357	1110	187639	212264	217094	64	125	172	244	187	97946	110489	100483	14	62	1321	578	874	159993	144607	143416	39	90	75	29	70	75533	38720	75544	4	38	0.000134019	0.000481065	1.10278e-09	2.74088e-09	5.45219e-13	2.65094e-12	0.683137	0.881029	0.0276767	1
847765	847765	846470		-	-	PA14_09850	porin	59	74	56	12905	11668	11022	4	9	8	19	15	5007	8632	8572	1	5	290	119	203	35154	29874	33330	11	25	8	11	12	8182	15258	12888	1	9	0.182324	1	3.01834e-29	1.31819e-28	0.00419115	1	4.83159e-32	1.8806e-31	0.000892393	1
	848746	848003	848003	-	-	PA14_09870	hypothetical protein	135	203	145	29544	31802	28345	20	40	49	58	37	27837	26278	20348	7	33	84	44	58	10205	11053	9552	5	13	9	6	14	9087	9021	15286	1	14	0.903997	1	3.91318e-29	1	0.000665203	1	5.37309e-20	1	0.00417752	1
	849247	848846		-	-	PA14_09880	hypothetical protein	18	27	32	4044	4255	6278	6	12	6	3	2	3401	1614	1139	1	5	32	10	24	3979	2637	4090	4	8	2	2	0	2245	2705	0	0	4	0.00151247	1	0.0279255	1	0.0184496	1	0.194147	1	0.86256	1
849390	849390	849671		+	ppiC2	PA14_09890	peptidyl-prolyl cis-trans isomerase C2	526	571	332	114677	89303	64911	161	317	31	48	27	17968	21872	15006	14	64	417	174	300	50558	43758	49281	74	169	23	22	34	23433	29501	36518	11	105	7.91999e-64	1.60967e-62	1.12374e-23	4.34628e-23	9.92701e-09	3.91583e-08	2.22564e-09	5.28636e-09	0.000108334	0.000378858
849991			849970	-	-	predicted RNA	-	74	75	59	16329	11786	11540	302	600	2	3	2	1483	1736	1180	15	66	23	10	17	2801	2727	2832	55	126	0	0	2	781	527	2264	6	54	4.35505e-93	1.17044e-91	6.43056e-84	5.23071e-83	1.95627e-64	2.53142e-63	0.144903	0.210109	0.905044	1
849968			850672	+	-	predicted RNA	antisense: prpL	3378	3321	2583	736053	519372	504937	418	832	74	128	81	42301	57916	43559	15	67	1065	567	817	128991	141849	134100	82	191	45	31	50	46045	41974	54373	7	67	0	0	7.58013e-240	1.13966e-238	0	0	1.25766e-11	3.20176e-11	0.484455	0.937355
851380	851380	849992		-	prpL	PA14_09900	Pvds-regulated endoprotease, lysyl class	5547	5308	4022	1208785	830084	786131	340	677	123	172	137	70125	77909	74028	11	53	1840	1067	1912	222856	266978	313475	81	192	63	46	137	64259	61820	147653	7	65	0	0	3.24376e-37	1.62565e-36	8.7229e-235	2.49027e-233	4.86249e-31	1.86688e-30	0.0495492	0.119862
850875			851380	+	-	predicted RNA	antisense: prpL	1723	1524	1016	375510	238302	198752	267	535	33	55	47	18999	25187	25311	10	45	570	426	941	69050	106772	154349	90	217	17	11	39	17269	15007	41882	5	48	0	0	1.05095e-60	7.00983e-60	1.528e-229	4.27899e-228	1.61087e-57	8.26501e-57	0.159385	1
852836	852836	851913		-	-	PA14_09910	transcriptional regulator	321	399	356	70095	62482	69644	37	72	33	42	31	19246	19175	17169	4	20	392	190	274	47514	47694	45068	21	50	29	32	33	29304	43327	36333	4	39	7.54024e-30	8.8234e-29	4.40761e-10	1.11129e-09	0.0674704	0.147155	2.44298e-08	5.57343e-08	1.63999e-07	1
	852977	853375		+	-	PA14_09920	translation initiation inhibitor	12	14	7	2675	2256	1400	2	5	5	5	5	3062	2288	3131	1	7	20	14	18	2424	3585	3086	3	7	4	1	6	4729	2276	7039	1	11	0.00195605	1	0.0208831	1	6.43496e-13	1	0.199459	1	0.00596311	1
	854207	853407	853407	-	-	PA14_09930	exonuclease III	130	161	97	28471	25239	18983	15	30	21	32	44	12174	14586	23771	4	21	108	51	71	13126	12851	11734	6	15	9	3	7	9349	4507	8406	1	9	0.343974	1	2.30674e-07	1	4.88432e-06	1	0.00235815	1	0.00543764	1
	854793	854230	854230	-	-	PA14_09940	protease	461	564	411	100576	88300	80433	81	159	95	112	204	53906	50882	109987	27	126	307	163	227	37199	40916	37304	29	68	10	8	11	10140	10949	11897	2	19	0.936241	1	4.00824e-39	2.0754e-38	4.25768e-79	6.2728e-78	3.95968e-24	1.36012e-23	1.33228e-47	2.00717e-46
	855861	854929		-	-	PA14_09950	oxidoreductase	27	45	40	5943	7176	7894	3	7	26	21	21	15291	9801	11378	2	13	67	57	57	8223	14299	9426	4	11	11	14	14	11100	19522	15827	1	16	1.64549e-09	1	6.76246e-05	1	1.82929e-19	1	0.0352903	1	0.0352263	1
	855942	856370		+	-	PA14_09960	hypothetical protein	31	43	38	6795	6753	7561	8	16	6	15	12	3518	6840	6442	2	13	53	27	28	6426	6943	4695	6	14	7	1	8	7999	2105	9468	1	15	0.677514	1	0.0860058	1	0.0227049	1	0.0841191	1	0.132976	1
	858843	856435		-	fpvB	PA14_09970	type I ferripyoverdine receptor, FpvB	131	187	120	28732	29324	23601	5	11	43	63	68	24514	28567	36615	2	12	246	121	152	29807	30447	25075	5	11	57	36	39	58011	48957	42738	2	20	0.0153353	1	0.880074	1	2.1409e-15	1	0.0182928	1	2.44583e-05	1
	859186	860004		+	dkgB	PA14_09980	2,5-diketo-D-gluconate reductase B	19	21	23	4143	3393	4592	2	4	4	6	3	2506	2930	2130	0	3	24	15	17	2911	3941	2817	1	3	11	6	6	11412	8111	7431	1	10	0.450475	1	0.12843	1	1.12446e-16	1	0.709954	1	3.14168e-14	1
	860512	860054	860054	-	-	PA14_09990	acetyltransferase	58	84	64	12805	13287	12581	14	28	11	11	9	6515	5025	5149	2	12	64	24	40	7860	6221	6619	6	15	3	3	8	3042	4652	9473	1	12	0.000173155	1	3.57744e-10	1	0.126181	1	0.453493	1	0.301585	1
860644	860644	862134		+	-	PA14_10010	transcriptional regulator	66	104	95	14555	16331	18652	5	11	31	36	33	17629	16345	17710	2	11	390	181	321	47338	45329	52728	14	32	21	27	25	21355	36067	26828	2	18	0.0268106	1	4.74283e-40	2.49987e-39	4.33649e-13	1	1.26443e-11	3.21787e-11	0.000131416	1
862476	862476	862150	862150	-	-	PA14_10020	hypothetical protein	81	106	73	17711	16713	14272	25	49	39	50	33	22328	22898	18234	14	64	239	78	144	29005	19689	23691	33	73	9	10	14	9176	14281	15430	4	39	5.96172e-05	1	2.3373e-05	4.72158e-05	0.109925	1	0.636164	0.825382	0.238145	1
864247	864247	862538	862538	-	-	PA14_10040	amidase	142	171	176	31120	26796	34418	9	17	55	69	62	31426	31602	33350	4	18	579	282	507	70157	70712	83140	18	43	57	54	74	57867	72228	80443	4	41	0.0610392	1	2.25007e-20	8.02175e-20	5.45623e-25	1	1.1814e-06	2.50301e-06	1.27847e-10	1
	864931	864434		-	-	PA14_10050	hypothetical protein	3	7	6	752	1248	1236	1	2	2	0	0	1277	362	0	0	1	8	6	11	992	1644	1849	1	3	1	0	0	1983	0	0	0	1	0.217674	1	0.24481	1	0.684214	1	0.0159191	1	0.545127	1
	865931	864945		-	-	PA14_10070	zinc-dependent oxidoreductase	11	19	20	2555	3072	4001	1	3	2	5	0	1608	2402	440	0	1	48	29	39	5918	7407	6482	2	6	2	3	4	2344	5167	4357	0	4	0.0221823	1	3.30454e-08	1	0.000397034	1	5.03804e-16	1	1.39904e-06	1
	866321	865944		-	-	PA14_10080	hypothetical protein	7	28	13	1690	4445	2567	4	7	7	6	2	4380	2997	1572	1	7	28	9	12	3425	2316	2007	3	6	0	0	0	934	818	366	0	1	0.0793074	1	0.271617	1	1.23177e-06	1	0.00677553	1	1.47934e-08	1
866440	866440	867351	867351	+	-	PA14_10090	LysR family transcriptional regulator	47	66	47	10259	10421	9254	5	10	7	11	11	3968	5163	6415	1	5	254	119	184	30806	29959	30321	14	33	28	28	29	28162	37552	32001	3	35	0.0193567	1	7.55938e-36	3.69262e-35	3.73222e-50	1	3.64576e-55	1.83463e-54	1.12354e-71	1
	868546	867362		-	-	PA14_10110	transporter	22	21	15	4850	3319	3025	1	3	3	18	4	2151	8291	2667	0	3	53	29	42	6428	7376	6967	2	5	8	6	10	8513	8896	11346	0	8	0.00881047	1	2.11938e-06	1	2.12485e-22	1	0.522873	1	6.85919e-06	1
	869571	868642	868642	-	-	PA14_10120	LysR family transcriptional regulator	144	222	194	31449	34736	38053	19	37	80	79	52	45686	35759	28400	8	39	188	74	147	22807	18622	24262	10	23	35	23	24	35453	31797	26668	3	33	0.0544275	1	2.70576e-05	5.43597e-05	0.0804051	1	1.12368e-08	2.59585e-08	0.913868	1
869711	869711	870427	870427	+	-	PA14_10130	short chain dehydrogenase	64	93	87	13949	14580	17050	10	21	23	24	20	13113	10995	10879	3	16	220	103	135	26673	25791	22282	15	34	6	16	16	6796	22241	17612	2	21	0.892655	1	2.44914e-07	5.51715e-07	0.0022912	1	0.000111138	0.000209566	0.0212282	1
	871468	870437		-	fepG	PA14_10140	ferric enterobactin transport protein FepG	15	12	24	3353	1892	4846	1	3	4	10	4	2454	4934	2549	0	3	94	42	80	11411	10658	13119	4	11	14	17	24	14444	23567	26297	2	20	0.114578	1	1.33568e-39	1	1.27139e-179	1	9.04648e-13	1	1.75171e-61	1
872487	872487	871465		-	fepD	PA14_10160	ferric enterobactin transport protein FepD	1	6	6	346	951	1191	0	0	2	14	6	1272	6483	3307	0	3	18	16	28	2246	4009	4724	1	3	34	35	25	34370	47637	27720	3	35	1.14297e-32	1	1.13279e-29	1	0	1	0.0780495	1	4.53111e-178	1
873423	873423	872518	872518	-	fepB	PA14_10170	iron-enterobactin transporter periplasmic binding protein	9	10	19	2076	1682	3807	1	2	20	32	22	11859	14606	12254	3	14	29	14	31	3575	3622	5118	1	4	108	55	86	108805	73330	92821	11	101	3.71872e-95	1	0.000772133	1	0	0	4.30751e-37	1	5.31691e-141	1.71851e-139
873549	873549	874346		+	fepC	PA14_10180	ferric enterobactin transport protein FepC	18	27	19	3924	4368	3897	2	5	13	20	19	7514	9042	10662	2	11	46	34	47	5631	8542	7775	3	9	13	19	22	13658	26511	24316	2	26	1.61758e-15	1	4.51015e-06	1	6.32858e-128	1	0.000269683	1	6.96049e-09	1
875141	875141	874353	874353	-	-	PA14_10190	transcriptional regulator	177	251	191	38717	39357	37409	25	48	40	63	34	22832	28890	18762	6	29	237	128	255	28814	32146	41936	18	43	22	24	39	22132	32814	42609	4	41	0.016944	1	0.0138819	0.0225451	0.187242	1	0.56531	0.742913	0.00403152	1
875378	875397	877481	877481	+	-	PA14_10200	TonB-dependent receptor protein	54	68	74	11889	10747	14595	3	5	64	122	117	36805	55318	62962	5	24	68	47	64	8341	11778	10585	2	4	317	215	265	318857	285605	284342	16	142	1.62835e-98	1	0.225389	1	0	0	1.44883e-126	1	3.95614e-96	9.94049e-95
877549	877549	878856		+	-	PA14_10210	oxidoreductase	8	10	3	1891	1581	775	0	1	7	7	10	4413	3313	5742	0	3	32	8	15	3994	2243	2482	1	2	40	23	57	40395	31282	61877	3	34	6.03522e-22	1	6.6365e-06	1	0	1	1.24858e-05	1	2.61016e-193	1
	879293	879961		+	-	PA14_10220	SH3 domain-containing protein	32	54	27	7035	8597	5280	5	10	15	23	18	8851	10487	9683	3	14	119	52	95	14417	13061	15611	9	21	12	9	26	12589	12321	28194	3	26	3.27479e-05	1	5.78332e-13	1.63264e-12	4.77864e-27	1	0.228206	0.321188	7.53093e-05	1
	881136	880045		-	adh	PA14_10230	2,3-butanediol dehydrogenase	10	17	15	2372	2732	2931	1	2	21	25	27	12261	11391	14517	2	11	46	12	29	5573	3211	4817	1	4	12	4	8	12065	5590	8751	0	8	8.699e-81	1	0.000274017	1	9.50104e-35	1	1.19907e-30	1	0.534486	1
	882262	881150		-	-	PA14_10240	branched-chain alpha-keto acid dehydrogenase subunit E2	5	8	14	1196	1384	2894	0	1	9	13	10	5262	6196	5886	1	5	38	11	38	4664	2917	6339	1	4	3	8	8	3640	11661	8715	0	7	2.31211e-25	1	3.05917e-12	1	1.15523e-56	1	0.00080386	1	0.0248048	1
	883278	882259		-	acoB	PA14_10250	acetoin catabolism protein AcoB	40	60	37	8809	9383	7393	4	8	30	37	40	17382	16822	21955	4	18	103	61	101	12545	15305	16569	6	14	26	21	12	26955	28761	13393	2	22	2.12229e-17	1	1.10059e-07	1	1.681e-31	1	0.00687652	1	0.0307877	1
884285	884285	883311	883311	-	-	PA14_10260	dehydrogenase E1 component	105	163	110	22987	25522	21646	12	23	21	48	50	12228	21965	27207	4	20	95	28	76	11622	7040	12602	4	10	13	11	19	13326	14816	21273	1	16	0.447845	1	5.19968e-13	1	0.51029	1	3.41776e-11	1	0.966753	1
	885348	884308		-	-	PA14_10270	hypothetical protein	7	9	9	1680	1460	1908	0	1	5	29	26	3361	13208	14064	2	9	36	22	27	4475	5560	4439	1	4	3	2	6	3695	3926	7060	0	4	1.20124e-114	1	3.10727e-16	1	3.86651e-21	1	1.95913e-16	1	0.0438355	1
	886145	885345		-	-	PA14_10280	short-chain dehydrogenase	15	17	16	3330	2786	3189	1	3	17	35	38	9762	15831	20586	4	19	25	12	22	3074	3080	3619	1	4	4	1	8	4407	2389	9040	0	6	1.42944e-93	1	0.761933	1	3.56132e-08	1	6.28477e-86	1	0.000104771	1
886631			886469	-	-	predicted RNA	antisense: acoR	143	197	138	31278	30836	27123	93	182	307	402	418	174316	181993	224492	265	1187	134	51	75	16306	12770	12300	37	84	37	23	20	37887	30992	22475	21	186	0	0	1.85388e-11	4.97693e-11	0.00640347	0.0160898	0	0	8.71045e-69	1.6907e-67
886477	886477	888354	888529	+	acoR	PA14_10290	transcriptional regulator AcoR	326	449	319	71065	70220	62393	18	36	718	1092	941	407188	493781	505299	56	249	689	272	388	83479	68139	63677	17	38	162	112	89	162888	149544	96503	8	72	0	0	0.124358	0.181034	8.0215e-18	4.72341e-17	0	0	2.97691e-15	2.06442e-14
	888559	889170		+	-	PA14_10300	efflux protein	29	66	51	6410	10330	10061	7	14	18	30	22	10232	13618	12016	4	19	45	22	46	5540	5724	7621	4	10	12	5	6	12297	7266	7111	1	14	0.000157254	1	0.000490226	1	0.00987985	1	6.11393e-14	1	0.749581	1
890047	890047	889157		-	-	PA14_10320	transcriptional regulator	141	273	234	30875	42689	45793	23	44	76	82	66	43115	37393	35744	9	43	269	123	194	32600	30840	31848	15	35	51	35	29	51887	47439	31928	5	49	0.182382	1	0.000966542	0.00174367	0.00179586	1	1.90847e-05	3.77933e-05	0.109136	1
	891558	890143		-	-	PA14_10330	outer membrane protein	414	779	577	90421	121857	112799	39	76	323	403	280	183322	182291	150337	27	121	151	84	149	18394	21202	24546	6	15	74	42	68	74316	56269	73806	5	48	6.32211e-09	3.19899e-08	1.12175e-144	1.2175e-143	0.369387	0.703267	0	0	4.44903e-08	2.10461e-07
893726	893717	891558		-	-	PA14_10340	toxin transporter	759	1242	949	165516	194343	185489	43	84	630	743	476	357212	336015	255733	32	146	383	170	251	46387	42758	41241	8	20	119	79	120	119703	104824	128736	6	54	8.40224e-09	4.21952e-08	1.4443e-193	1.9059e-192	0.375356	0.713283	0	0	1.19242e-08	5.89145e-08
895060	894983	893727	893727	-	-	PA14_10350	secretion protein	1143	1607	1232	249095	251294	240919	100	196	742	877	757	421237	396584	406717	72	324	367	164	254	44454	41202	41648	14	33	153	124	133	154078	165351	143496	13	122	5.32748e-09	2.70129e-08	0	0	0.430016	0.805059	0	0	6.8639e-08	3.20359e-07
895073			895061	-	-	predicted RNA	-	138	161	122	30070	25275	23967	1032	2033	79	82	61	45022	37349	33035	661	2959	27	14	18	3304	3537	3081	109	254	14	12	9	14692	16690	9896	117	1058	4.67507e-07	2.06757e-06	6.09995e-299	1.08105e-297	0.246615	0.487319	0	0	2.51162e-06	1.03643e-05
895399	895379	895080	895074	-	-	PA14_10360	hypothetical protein	7707	8024	7410	1679435	1254755	1448243	2452	4869	3505	3593	3306	1987201	1624072	1774520	1333	5984	2011	914	1314	243555	228610	215506	334	764	695	551	513	698100	731362	550969	246	2200	0.0124295	0.0351697	0	0	0.00214136	0.00568626	0	0	4.06759e-07	1.7935e-06
895687			895400	-	-	predicted RNA	-	542	633	452	118228	98988	88340	179	353	477	501	323	270917	226641	173390	174	776	60	32	36	7324	8039	5922	10	24	20	17	12	20850	22742	13904	7	66	4.92237e-22	4.60656e-21	0	0	8.88819e-36	8.02123e-35	0	0	1.78695e-252	1.02429e-250
897481	897481	895688	895688	-	-	PA14_10370	hypothetical protein	1551	1663	1402	338132	260096	274147	81	162	706	846	693	400732	382703	372063	48	214	455	254	321	55166	63628	52789	13	31	155	144	235	155785	191222	252423	12	111	0.000159456	0.000566551	0	0	0.757621	1	0	0	0.00129109	0.00399356
897526			897482	-	-	predicted RNA	-	192	222	158	41844	34728	30930	404	796	55	56	39	31268	25330	20970	128	574	22	10	16	2731	2688	2721	26	60	5	3	8	5169	5220	8581	15	140	0.283769	0.626924	0	0	6.52998e-25	4.80546e-24	0	0	4.65267e-12	2.79859e-11
898019	897912	897613	897527	-	-	PA14_10380	hypothetical protein	77072	98720	65720	16792944	15436407	12844410	25590	50081	12088	13201	12403	6853377	5967025	6655896	4827	21640	2383	1227	1818	288569	306962	298180	427	993	337	189	482	338431	251735	517916	141	1231	0.178229	0.412644	0	0	0	0	0	0	0	0
898044			898020	-	-	predicted RNA	-	1899	2970	1509	413926	464406	295011	8110	15644	420	487	373	238633	220398	200549	1971	8794	75	47	53	9161	11883	8723	166	396	18	11	13	18867	14776	14192	72	637	0.0135083	0.0380609	0	0	0	0	0	0	0	0
894711			895691	+	-	predicted RNA	antisense: PA14_10350 PA14_10370 PA14_10360	9366	9976	8845	2040775	1559936	1728814	913	1810	4911	4724	4364	2784461	2135356	2341930	548	2467	2363	1001	1552	286250	250461	254487	118	268	805	739	573	808473	980517	614976	90	816	0.00172192	0.00547388	4.91156e-198	6.52829e-197	0.0215925	0.0508585	0	0	1.20088e-06	5.093e-06
896663			896673	+	-	predicted RNA	antisense: PA14_10370	7	5	5	1657	828	1132	54	109	8	6	7	4763	3143	4055	80	362	3	2	2	384	644	365	17	42	2	2	2	2285	2785	2506	25	229	2.12298e-20	1.87666e-19	1.64381e-07	3.73973e-07	6.29806e-08	2.38436e-07	2.89865e-133	2.2434e-132	0.453265	0.886356
897434			898057	+	-	predicted RNA	antisense: PA14_10370 PA14_10380 PA14_10400	102279	134615	87386	22285037	21049198	17078740	16519	32271	16608	17981	16479	9415991	8127835	8843367	3144	14095	3264	1713	2450	395280	428425	401755	281	654	481	237	719	483111	314935	771294	97	838	0.537938	1	0	0	0	0	0	0	0	0
898251	898251	898045		-	-	PA14_10400	hypothetical protein	138	278	118	30117	43498	23196	82	155	88	79	54	50431	35741	29228	41	185	8	5	4	1056	1422	810	2	5	9	2	1	9542	3121	1459	2	22	0.00297292	0.00916868	0	0	1.04667e-33	9.12041e-33	0	0	2.38283e-54	3.86787e-53
	898562	898269		-	-	PA14_10410	hypothetical protein	28	40	23	6100	6385	4614	9	19	35	21	34	20198	9754	18252	11	54	5	2	2	671	699	411	0	2	1	2	1	1498	2758	1614	0	6	5.92899e-32	1	4.97406e-199	1	0.0174162	1	0	1	7.88469e-40	1
	898671	899909	899909	+	tyrS	PA14_10420	tyrosyl-tRNA synthetase	74	85	54	16147	13373	10741	5	10	33	54	28	19165	24568	15115	3	15	205	67	114	24898	16878	18851	7	16	9	17	25	9616	23627	26895	1	16	1.46534e-06	1	2.31806e-05	1	9.69691e-09	1	0.295967	1	0.240883	1
	901194	899938		-	-	PA14_10440	porin	23	37	40	5199	5887	7885	2	5	8	15	17	4931	7038	9253	1	5	86	41	51	10441	10476	8455	3	7	9	9	7	9126	12862	8179	0	7	0.0112752	1	0.000107156	1	5.01456e-09	1	0.698502	1	0.0112452	1
	901559	902767		+	-	PA14_10470	MFS transporter	43	92	63	9521	14514	12389	5	10	42	54	33	24262	24615	17841	4	18	234	107	220	28423	26812	36126	10	25	38	41	51	38570	55306	54816	4	40	7.14146e-12	1	7.05757e-23	2.67881e-22	7.22353e-94	1	0.72709	0.931167	1.09824e-10	1
902853	902853	903275		+	-	PA14_10480	transcriptional regulator	307	359	277	67010	56183	54323	71	139	31	41	34	17708	18659	18551	9	43	222	111	135	26985	27860	22151	26	60	18	13	27	18436	18162	29876	5	52	1.34915e-21	1.24512e-20	9.193e-22	3.40136e-21	1.35506e-05	4.39332e-05	0.357341	0.485251	0.0399241	1
903616	903533	903291	903291	-	-	PA14_10490	hypothetical protein	355	512	389	77379	80139	76093	164	320	112	140	127	63829	63360	68243	60	268	424	164	308	51353	41088	50582	87	196	69	61	51	69804	81652	54961	31	283	0.731888	1	2.47415e-15	7.63364e-15	0.121303	0.253778	1.52896e-11	3.883e-11	0.309289	0.632457
903600			903755	+	-	predicted RNA	antisense: PA14_10500	337	489	428	73565	76543	83657	255	499	139	146	158	79169	66222	85041	109	492	416	165	312	50477	41453	51212	135	305	51	44	65	52045	59200	70371	43	388	0.110761	0.267584	2.49123e-15	7.68314e-15	0.482264	0.891952	1.95495e-18	6.00899e-18	0.571415	1
905078	905044	903617	903617	-	-	PA14_10500	cbb3-type cytochrome c oxidase subunit I	2473	3032	2365	539038	474098	462263	175	344	875	1113	844	496180	503235	453132	76	339	2656	1312	2070	321679	328147	339410	99	230	507	255	376	509398	338437	404234	33	292	0.604244	1	0.00815914	0.0135807	0.95037	1	0.00281976	0.00484965	0.694872	1
904601			904999	+	-	predicted RNA	antisense: PA14_10500	938	1096	720	204423	171422	140811	219	431	299	364	223	169992	164921	120028	85	380	945	500	745	114537	125101	122255	129	302	216	88	172	217541	117364	185513	50	434	0.681781	1	6.0082e-13	1.69482e-12	0.0564078	0.124884	5.23318e-11	1.30465e-10	0.194214	0.41714
906820	906723	905308	905282	-	-	PA14_10530	GntR family transcriptional regulator	2235	3008	2318	487049	470357	453144	169	332	649	918	700	368478	415243	375887	61	272	4956	2769	4485	600248	692668	735425	203	477	668	608	719	671550	806909	771325	59	529	0.731	1	0.496799	0.656878	0.000724036	0.00201757	0.286414	0.396569	0.000511976	0.00166211
905597			905838	+	-	predicted RNA	antisense: PA14_10530	437	517	383	95422	80898	75033	175	346	205	314	235	116587	142274	126174	119	530	1187	880	1131	143830	220301	185550	311	757	278	310	213	279737	411543	228669	138	1267	1.95433e-08	9.57845e-08	6.64889e-15	2.02335e-14	3.91247e-80	5.82268e-79	0.548054	0.721656	1.99182e-10	1.09797e-09
905928			905938	+	-	predicted RNA	antisense: PA14_10530	19	27	22	4198	4231	4417	199	389	6	9	6	3675	4390	3492	79	350	47	27	41	5810	6934	6797	251	592	6	5	5	6965	7305	5987	68	613	0.239837	0.539256	0.00232394	0.00405295	8.51066e-08	3.20383e-07	0.329086	0.450131	0.00166738	0.00508039
906545			907049	+	-	predicted RNA	antisense: PA14_10540 PA14_10530	1287	1717	1325	280525	268563	259093	272	533	312	440	291	177270	199189	156275	79	351	2602	1247	2043	315183	311998	334986	275	635	268	228	250	270106	303141	268973	62	555	0.214015	0.486893	0.0104637	0.0172212	0.0134015	0.0324556	0.000999342	0.00177706	0.00219113	0.00656894
908542	908542	906821	906821	-	-	PA14_10540	iron-sulfur cluster-binding protein	3848	4784	3361	838433	748168	656944	221	434	827	1113	799	469344	503393	428841	61	271	6194	3206	5107	750053	801816	837372	199	462	481	310	533	483903	412480	572135	32	284	0.0906329	0.223121	0.0967883	0.14323	0.214072	0.428787	0.500017	0.664847	0.736322	1
907372			907656	+	-	predicted RNA	antisense: PA14_10540	523	688	510	114126	107590	99764	192	376	53	103	76	30333	46995	41284	31	138	1527	783	1262	185022	195919	207001	296	687	107	87	126	108033	116255	135858	47	421	3.95282e-14	2.65828e-13	6.97922e-07	1.53221e-06	0.00112179	0.003054	1.72753e-66	9.45183e-66	2.08232e-23	1.92176e-22
907978			908272	+	-	predicted RNA	antisense: PA14_10540	1597	1858	1099	348104	290570	214857	490	964	410	379	322	232891	171361	172798	145	652	1447	662	1150	175332	165708	188648	261	598	99	61	124	99945	81276	133470	40	355	0.298037	0.655288	8.20311e-16	2.57426e-15	3.28556e-07	1.20051e-06	2.47804e-06	5.15783e-06	0.0029663	0.00870899
908540	908648	910321		+	-	PA14_10550	sulfite or nitrite reductas	3053	4349	3250	665384	680125	635215	202	394	1009	1393	1066	572132	630017	572483	79	353	5093	2937	4275	616739	734486	700898	173	408	914	679	823	918511	901326	883135	60	538	0.984311	1	0.0454542	0.0699596	0.0293563	0.0678385	0.0751178	0.112661	0.0400766	0.0985727
909024			908551	-	-	predicted RNA	antisense: PA14_10550	2039	2888	1897	444281	451695	370885	457	890	784	971	808	444493	439030	433675	207	926	2134	1180	1783	258519	295315	292340	254	595	442	233	330	444036	310407	354213	89	779	0.240331	0.539899	0.00816093	0.0135807	0.570408	1	0.00032028	0.000589389	0.644432	1
909640			909483	-	-	predicted RNA	antisense: PA14_10550	226	377	294	49457	58961	57637	180	350	108	166	121	61786	75409	65325	96	427	701	496	623	84926	124099	102144	271	656	132	140	128	133306	186351	137818	106	965	0.00124304	0.00404443	2.15837e-07	4.87411e-07	6.69908e-39	6.39989e-38	0.858457	1	1.01445e-10	5.69035e-10
	910318	910806	910989	+	-	PA14_10560	hypothetical protein	504	794	716	109916	124300	140043	131	255	74	141	100	42173	63959	53915	24	109	1347	644	1008	163177	161096	165267	144	333	157	103	203	157956	136958	218782	40	350	1.7897e-08	8.80095e-08	0.602027	0.782614	1.46637e-05	4.73744e-05	6.67695e-15	1.87985e-14	5.3642e-24	5.02004e-23
911694	911694	910888	910484	-	-	PA14_10570	2,4-dihydroxyhept-2-ene-1,7-dioic acid aldolase	206	303	293	45040	47389	57327	31	61	70	84	67	39724	38137	36193	10	47	1134	589	870	137397	147516	142721	75	176	121	111	161	121775	147624	173769	20	183	0.535857	1	1.25805e-33	5.92065e-33	5.27393e-47	5.74107e-46	3.93424e-31	1.51366e-30	1.9476e-42	2.65112e-41
912510	912510	911707		-	hpcG	PA14_10590	2-oxo-hepta-3-ene-1,7-dioic acid hydratase	47	63	56	10249	9852	11020	6	12	26	29	16	15155	13217	8746	3	15	187	94	161	22733	23717	26535	13	30	27	23	31	27855	31612	34321	4	38	0.00401864	1	2.87023e-18	9.68223e-18	1.44295e-41	1	0.000998519	0.00177646	1.14704e-11	1
	913832	912528		-	-	PA14_10600	MFS transporter	17	26	20	3816	4193	4047	1	3	19	20	20	10997	9289	10788	1	7	130	58	107	15803	14511	17550	5	12	14	22	9	14964	29494	10412	1	14	5.24411e-22	1	2.24872e-60	1	4.44138e-89	1	0.15142	1	0.000168834	1
	914317	913925		-	hpcD	PA14_10610	5-carboxymethyl-2-hydroxymuconate isomerase	19	26	14	4326	4181	2815	4	9	10	14	17	5672	6766	9282	4	18	46	17	22	5623	4371	3744	5	11	1	2	2	1607	3940	3078	0	7	3.64771e-10	1	0.228611	1	0.22545	1	3.26831e-07	1	0.00713445	1
	915251	914328		-	hpcB	PA14_10620	homoprotocatechuate 2,3-dioxygenase	34	53	62	7534	8344	12122	5	10	13	24	19	7535	11282	10369	2	10	118	49	58	14353	12360	9640	5	13	10	12	17	10843	16829	18932	1	16	0.042422	1	0.007919	1	4.96427e-10	1	0.892322	1	0.00164184	1
	916843	915383		-	hpcC	PA14_10630	5-carboxy-2-hydroxymuconate semialdehyde dehydrogenase	52	69	41	11434	10935	8087	3	6	41	46	40	23472	20990	21528	3	15	136	68	101	16543	17154	16676	4	11	30	22	23	30338	30035	24729	2	19	5.07424e-17	1	1.82462e-06	1	1.22454e-34	1	0.00178623	1	0.014418	1
	917619	916840		-	-	PA14_10640	hypothetical protein	7	9	9	1641	1472	1881	1	2	10	13	12	6184	6051	6647	1	8	30	7	23	3747	1827	3848	1	4	7	3	6	7153	5015	6787	0	8	6.61377e-37	1	3.57708e-05	1	1.04641e-38	1	1.34829e-10	1	0.337395	1
	918289	917630		-	-	PA14_10650	hypothetical protein	1	6	12	300	1085	2436	0	1	2	9	5	1502	4179	2990	1	4	29	2	16	3628	508	2692	1	3	14	9	8	14276	12671	8942	2	18	4.99435e-09	1	0.00240348	1	7.92891e-254	1	0.00178571	1	8.5641e-21	1
	918509	919420		+	-	PA14_10660	transcriptional regulator	23	27	40	5227	4292	7931	3	6	9	11	23	5349	5397	12593	1	8	69	46	55	8465	11579	9162	4	10	8	13	13	8844	17647	14832	1	15	0.000142333	1	4.45296e-06	1	1.35681e-22	1	0.794786	1	0.000147981	1
	919472	920275		+	aph	PA14_10670	aminoglycoside 3'-phosphotransferase type IIB	190	336	337	41487	52580	66009	34	66	90	93	60	51220	42069	32439	11	52	305	149	236	37048	37358	38709	20	46	26	20	22	26881	27296	24172	3	32	0.719154	1	5.3084e-08	1.23526e-07	0.0221754	0.0521477	6.90362e-05	0.000131906	0.108288	1
920980	920968	920399	920386	-	-	PA14_10680	hypothetical protein	360	605	437	78494	94651	85547	78	151	175	207	184	99707	93832	99073	38	171	429	198	301	51950	49739	49473	38	88	85	45	73	85396	60216	78684	15	131	0.00385808	0.0117358	1.77968e-18	6.0312e-18	0.155486	0.319641	1.21471e-31	4.70805e-31	0.353129	0.711789
923232	923232	921046	921046	-	-	PA14_10700	bacteriophytochrome	1688	2407	1856	367913	376505	362927	86	168	446	570	531	252872	257865	285337	27	121	1659	870	1241	201008	217623	203608	40	94	255	129	151	256552	171832	162903	10	90	0.553785	1	3.23883e-23	1.23574e-22	0.0318465	0.073224	3.1936e-11	8.02448e-11	0.221448	0.469042
923009			923370	+	-	predicted RNA	antisense: PA14_10710 PA14_10700	822	1257	878	179310	196637	171754	259	504	416	499	556	235942	225619	298577	155	699	1057	596	771	128071	149266	126427	158	371	178	141	99	179030	187598	106477	48	435	8.66002e-05	0.000317376	2.49407e-10	6.36266e-10	0.325161	0.629474	6.44865e-32	2.50603e-31	0.0347855	0.0867509
923847	923847	923260	923233	-	-	PA14_10710	hypothetical protein	547	728	589	119192	113904	115116	100	197	260	347	368	147466	157035	197610	63	284	799	457	609	96764	114461	99975	74	176	119	84	102	120346	111800	109618	21	193	3.48845e-06	1.44849e-05	0.00011773	0.00022624	0.0358816	0.0819369	3.17688e-22	1.0547e-21	0.120696	0.271641
925350	925350	923965	923965	-	-	PA14_10730	hypothetical protein	772	1144	804	168345	178941	157197	62	121	192	274	231	108951	124178	124054	19	85	1489	691	1143	180378	172940	187432	56	130	106	62	88	106500	82385	94595	7	68	0.223467	0.506671	0.0571063	0.0868551	0.0387575	0.0881201	0.938144	1	0.448261	0.877505
925655	925770	926279	926432	+	-	PA14_10740	spermidine acetyltransferase	402	500	345	87759	78229	67494	77	152	150	182	162	85316	82431	87131	37	166	389	142	252	47219	35682	41431	36	81	47	26	48	47336	34972	52093	10	87	0.0123267	0.0348922	4.61344e-22	1.72374e-21	0.172149	0.3512	6.63681e-33	2.61516e-32	0.00218942	0.00656736
	926433	927623		+	-	PA14_10750	sugar efflux transporter	89	174	115	19504	27222	22512	10	19	52	48	40	29850	22021	21784	4	20	266	139	202	32297	34780	33210	12	28	56	44	32	56631	59477	34455	4	42	0.0219078	1	0.00149375	0.00264981	3.04408e-24	1	0.963926	1	9.52168e-09	1
	927751	932004		+	-	PA14_10770	sensor/response regulator hybrid	1282	1875	1671	279378	293220	326713	36	70	215	304	236	122300	137736	126793	6	30	1214	569	877	147115	142510	143851	14	33	202	180	134	203645	239321	143769	5	45	3.14234e-07	1.41271e-06	2.33661e-34	1.11467e-33	0.508102	0.935024	0.0058647	0.00983303	0.00265695	1
932566	932566	932168		-	-	PA14_10780	hypothetical protein	124	157	139	27078	24691	27233	33	66	24	36	20	14168	16632	11039	7	34	290	120	215	35122	30170	35307	37	84	25	21	21	25159	29025	22769	7	64	0.00272089	0.00845181	0.0958291	0.142011	0.00990519	0.0243673	1.33791e-06	2.82888e-06	8.6684e-06	3.38658e-05
	933824	932631		-	ampC	PA14_10790	beta-lactamase	91	109	61	19911	17141	12044	6	13	27	35	19	15671	16009	10278	2	11	179	83	151	21791	20922	24799	8	18	15	11	20	15631	15628	22336	1	14	0.42475	1	0.000435742	0.000807333	0.000433539	1	0.0526289	0.0803617	0.0267917	1
	933973	934863		+	ampR	PA14_10800	transcriptional regulator AmpR	102	109	88	22406	17188	17313	10	21	21	45	25	12288	20736	13677	4	17	203	74	137	24692	18652	22588	11	24	18	25	19	18961	34365	20546	3	27	0.650331	1	0.0532344	0.0813184	1.06894e-06	1	0.280087	0.388542	0.000382497	1
	936666	935422		-	-	PA14_10820	HDIG domain-containing protein	559	830	639	121928	129880	124980	51	100	84	173	139	48187	78245	75072	12	53	763	354	517	92505	88664	84829	31	71	139	76	67	139831	101055	72939	9	84	0.000247749	0.000863942	3.08996e-11	8.20225e-11	0.451325	0.840763	0.29339	0.405082	0.000486963	0.00158371
	937824	936949	936949	-	-	PA14_10830	LysR family transcriptional regulator	126	167	122	27630	26169	23875	15	29	182	166	175	103244	75444	94428	23	103	172	106	141	20884	26570	23227	11	26	59	28	28	59866	37836	30077	5	48	5.05166e-76	1.14749e-74	0.587505	0.764684	5.81542e-12	1	2.65633e-82	1.60407e-81	9.40805e-05	0.000330905
	937983	938735		+	-	PA14_10840	dehydrogenase	64	85	97	14064	13429	19022	10	20	25	26	19	14721	12095	10713	3	16	191	98	148	23139	24532	24401	13	31	11	8	3	11758	10935	3754	1	11	0.664591	1	3.82704e-06	8.10829e-06	0.719893	1	0.00173868	0.00304383	0.585525	1
	940431	938752	938752	-	-	PA14_10850	dehydrogenase	59	76	90	12958	12027	17774	4	8	40	44	28	23136	20231	15484	2	11	435	187	260	52709	46952	42729	12	28	21	15	27	21785	20617	29396	1	14	1.26188e-05	1	1.81348e-53	1.11623e-52	4.79023e-12	1	2.71275e-07	5.89557e-07	0.0336152	1
	941890	940586		-	-	PA14_10870	hypothetical protein	37	77	71	8176	12147	13893	4	8	11	16	13	6453	7543	7074	1	5	53	26	46	6526	6601	7568	2	5	5	10	2	5683	13892	2748	0	5	0.153637	1	6.15349e-07	1	0.757101	1	0.0288585	1	0.244094	1
	942700	941975		-	-	PA14_10890	short-chain dehydrogenase	13	19	14	2860	3014	2812	2	3	2	3	5	1698	1447	2736	0	2	52	17	26	6330	4349	4341	3	6	0	7	6	776	9721	7163	0	8	0.637231	1	0.000178703	1	7.60869e-12	1	0.000394226	1	9.86627e-10	1
	943773	942715		-	-	PA14_10900	alcohol dehydrogenase	3	4	5	824	719	1022	0	0	4	5	2	2365	2634	1340	0	1	14	12	23	1704	3016	3790	1	2	0	0	1	0	1240	1923	0	0	1.77844e-08	1	1.7356e-14	1	0.024096	1	0.919648	1	0.119711	1
	945029	943770		-	-	PA14_10910	major facilitator transporter	69	92	57	15205	14515	11177	5	10	7	8	20	4413	3832	11140	1	5	154	52	88	18741	13027	14439	5	12	19	6	12	19228	8982	13094	1	10	0.00146414	1	0.0838724	1	0.00352619	1	5.38477e-06	1	1.3555e-06	1
	945633	945100		-	-	PA14_10920	hypothetical protein	3	8	1	653	1399	336	0	1	1	2	0	596	1202	400	0	1	11	5	10	1362	1340	1795	1	2	2	1	0	2898	2177	861	0	3	0.536834	1	0.00528119	1	3.1828e-09	1	0.135328	1	2.83045e-05	1
	945954	946913	946913	+	-	PA14_10940	AraC family transcriptional regulator	85	131	106	18665	20581	20730	10	20	92	105	133	52322	47774	71708	13	59	153	80	113	18555	20100	18540	8	19	23	22	23	23809	29685	25734	3	27	1.32723e-46	1	0.829386	1	5.6291e-07	1	2.21484e-39	9.44236e-39	0.000260028	1
	946961	947377		+	-	PA14_10950	hypothetical protein	5	8	7	1200	1294	1561	1	3	5	4	5	3114	1897	3120	1	6	23	5	15	2836	1273	2550	2	5	5	2	2	5223	2672	2753	0	8	3.00362e-07	1	0.00910327	1	1.60607e-14	1	0.00432673	1	0.0727715	1
	948499	947387		-	-	PA14_10960	ferredoxin oxidoreductase subunit	19	17	17	4205	2805	3353	1	3	3	8	6	1896	3976	3297	0	2	74	43	39	9061	10992	6505	3	7	4	2	7	4724	2936	7581	0	4	0.303812	1	1.12018e-16	1	3.37673e-06	1	2.33429e-06	1	0.00537828	1
	949493	948528		-	-	PA14_10970	flavodoxin reductase	5	15	9	1115	2498	1800	0	1	4	4	3	2555	1865	1754	0	2	81	49	74	9825	12260	12274	5	11	11	11	12	11333	14684	13006	1	13	0.0470066	1	1.44288e-129	1	1.1141e-179	1	1.58937e-36	1	7.83801e-53	1
	949604	950458		+	-	PA14_10980	hypothetical protein	14	22	12	3258	3592	2495	1	3	9	11	14	5463	5038	7878	1	7	50	29	37	6107	7378	6129	3	7	15	5	5	15226	7497	6028	1	11	5.72958e-10	1	1.29142e-08	1	3.94248e-31	1	0.0936608	1	0.0035457	1
	951014	950502		-	hpaC	PA14_10990	4-hydroxyphenylacetate 3-monooxygenase small subunit	1	8	5	431	1350	1055	0	1	0	9	2	24	4092	1182	0	3	4	4	13	505	1104	2159	1	2	3	0	1	3047	0	2129	0	3	0.000134966	1	0.420864	1	3.30469e-05	1	0.000812878	1	0.442094	1
	952606	951044		-	hpaA	PA14_11000	4-hydroxyphenylacetate 3-monooxygenase large chain	49	56	43	10679	8860	8517	3	5	34	47	31	19460	21596	16875	2	12	45	22	44	5568	5655	7286	1	3	6	8	15	6198	11226	17127	0	7	5.9521e-15	1	2.94703e-05	1	7.78946e-05	1	7.68465e-49	1	0.206575	1
	953062	952772		-	-	PA14_11010	hypothetical protein	226	174	88	49337	27309	17248	53	107	28	65	79	15877	29560	42787	22	101	30	38	32	3710	9690	5292	8	21	20	7	13	20821	10374	14662	6	52	0.315058	0.688791	1.41158e-150	1.55976e-149	0.0689965	0.150305	2.64375e-132	2.03752e-131	0.024456	0.0625858
	954126	953365		-	-	PA14_11020	3-ketoacyl-ACP reductase	15	14	9	3358	2256	1850	1	3	3	6	0	2026	3159	0	0	2	37	25	34	4492	6423	5726	3	7	0	4	6	455	5570	7075	0	5	0.768952	1	1.30369e-09	1	2.22614e-08	1	1.87966e-07	1	1.58112e-06	1
	955508	954123		-	-	PA14_11030	aminotransferase	12	12	16	2771	1921	3269	0	1	3	10	5	1700	4936	3198	0	2	50	13	22	6060	3416	3769	1	3	6	2	4	6114	3339	4435	0	3	0.00542629	1	0.000444	1	2.32869e-08	1	0.787463	1	0.0349496	1
	956341	955517		-	-	PA14_11050	hypothetical protein	11	11	1	2469	1831	381	0	1	6	11	6	3846	4980	3489	1	4	26	8	11	3150	2230	1862	1	2	3	6	9	3076	8302	10536	0	8	2.852e-15	1	0.015943	1	4.31708e-61	1	1.44683e-07	1	0.00119908	1
	956812	957381		+	cupB1	PA14_11060	fimbrial subunit CupB1	21	39	33	4617	6202	6636	5	10	7	14	8	4050	6443	4469	1	8	37	11	22	4505	2972	3747	2	6	4	2	3	4852	3247	3883	0	7	0.333734	1	0.000947952	1	0.35008	1	0.000504175	1	0.885344	1
	957412	958158		+	cupB2	PA14_11070	chaperone CupB2	9	12	5	2134	2030	1171	1	2	9	12	10	5327	5675	5630	1	7	12	10	14	1555	2544	2425	1	2	4	2	6	4773	3379	6781	0	6	4.92896e-24	1	0.332293	1	7.40787e-20	1	1.25708e-18	1	0.593634	1
	958480	961014		+	cupB3	PA14_11080	usher CupB3	109	182	132	23792	28590	25955	5	10	26	42	45	14865	19304	24283	1	7	259	117	180	31408	29397	29565	5	11	44	47	47	45030	63384	51067	2	20	0.608657	1	0.321172	1	2.44401e-20	1	0.177909	1	4.63169e-17	1
	961011	961751		+	cupB4	PA14_11090	chaperone CupB4	6	7	11	1490	1181	2225	1	2	1	3	0	824	1400	437	0	1	11	6	7	1389	1572	1252	0	1	3	2	0	3734	3735	0	0	3	0.189344	1	0.243248	1	3.44724e-05	1	0.654121	1	2.8202e-06	1
	961839	964895		+	cupB5	PA14_11100	adhesive protein CupB5	84	92	73	18468	14485	14351	2	5	17	21	14	9716	9857	7731	0	2	115	40	76	14015	10138	12468	1	3	18	15	17	18313	20795	18922	0	6	0.0781029	1	0.202571	1	1.47601e-05	1	0.545774	1	6.84417e-07	1
	964995	966140		+	cupB6	PA14_11110	fimbrial protein cupB6	33	41	25	7223	6508	4887	2	5	8	12	14	4684	5675	7998	1	5	51	28	33	6231	7117	5423	2	5	15	9	15	15518	12335	16405	1	12	0.0804555	1	0.809434	1	4.94862e-23	1	0.046063	1	1.86454e-08	1
	966785	967429		+	-	PA14_11120	response regulator	106	126	98	23122	19788	19267	16	32	82	89	71	46891	40284	38633	14	65	302	141	216	36634	35383	35477	24	55	19	12	10	19253	17225	11041	2	24	7.5153e-19	1	1.82738e-07	4.14964e-07	0.221993	1	1.24126e-05	2.4876e-05	5.93317e-06	1
968135	968133	967444	967444	-	-	PA14_11130	short chain dehydrogenase	295	448	402	64379	70059	78702	52	102	116	157	101	66069	71205	54465	20	92	548	237	388	66398	59509	63665	40	91	86	66	78	87083	88245	83919	14	125	0.397893	0.842037	0.00032328	0.000603537	0.000131599	0.000393937	7.42375e-05	0.000141549	0.0135099	0.0359921
971198	971198	968223	968223	-	-	PA14_11140	nonribosomal peptide synthetase	458	633	453	99872	99027	88687	16	32	149	241	214	84684	109349	115177	7	34	444	218	306	53845	54540	50292	7	17	247	203	233	248963	269964	250969	9	86	0.0141187	1	3.69304e-23	1	5.19262e-37	4.82867e-36	2.5039e-33	1	8.29087e-12	4.93351e-11
	971615	971409	971409	-	-	PA14_11150	transcriptional regulator	9	22	7	1990	3445	1395	5	10	4	5	5	2422	2382	2797	2	12	6	4	10	727	1183	1714	2	5	0	0	0	930	0	902	0	2	0.0346007	1	1.05383e-05	1	2.56015e-05	1	7.31864e-10	1	2.48975e-08	1
	971986	971612		-	-	PA14_11160	hypothetical protein	39	81	51	8530	12793	10075	14	27	12	21	26	7286	9661	14117	6	27	45	20	39	5459	5118	6438	6	15	2	1	3	2928	2620	3924	0	8	0.0985445	1	2.44517e-10	1	0.000390248	1	6.35059e-13	1	2.53847e-05	1
972093	972093	972929		+	-	PA14_11170	hypothetical protein	205	222	173	44869	34741	33915	22	45	38	55	57	21910	25062	30891	6	31	239	102	187	28979	25708	30788	14	34	27	35	30	27197	47478	32558	4	42	0.140781	1	0.000769669	0.00139744	0.0402083	1	0.22877	0.321858	0.00406217	1
	973594	972926		-	-	PA14_11180	transcriptional regulator	52	69	80	11447	10845	15775	9	18	25	29	10	14469	13292	5889	3	16	130	71	86	15837	17954	14174	10	23	17	26	13	17902	34800	14564	3	33	0.306803	1	0.0103902	0.017104	7.62759e-13	1	0.320311	0.439193	2.58747e-06	1
973823	973823	975310		+	-	PA14_11190	aldehyde dehydrogenase	18	40	33	4015	6370	6508	1	3	21	39	32	12274	17928	17494	2	10	187	86	104	22730	21514	17082	6	13	12	19	17	12099	25996	18334	1	12	6.31111e-32	1	2.3047e-56	1	2.88541e-50	1	0.648061	1	0.0602785	1
	975501	976991		+	-	PA14_11210	amino acid permease	34	44	37	7591	7010	7291	2	4	39	34	52	22176	15419	27952	3	14	125	48	78	15187	12216	12859	4	9	21	14	15	21726	19713	16952	1	13	1.20691e-37	1	3.68517e-09	1	4.57131e-30	1	3.11188e-06	1	0.62904	1
	976966	977544		+	-	PA14_11230	hypothetical protein	7	10	7	1611	1610	1494	1	2	1	5	8	629	2622	4744	1	4	31	19	19	3804	4970	3217	2	6	2	4	2	2527	5972	3166	0	6	1.86655e-05	1	1.33999e-11	1	2.54361e-14	1	0.715899	1	0.0268051	1
	977705	978655		+	-	PA14_11240	DNA-binding transcriptional activator FeaR	76	77	66	16632	12167	13084	7	14	41	59	49	23377	26730	26526	6	26	260	88	149	31573	22170	24457	12	27	49	34	33	49760	45617	36384	5	46	6.70423e-13	1	9.67728e-11	2.51692e-10	1.16838e-54	1	0.133504	0.194696	1.17533e-05	1
978765	978924	979808		+	-	PA14_11250	hypothetical protein	647	1047	850	141074	163726	166142	91	177	262	295	280	148912	133606	150471	36	163	718	378	583	87033	94552	95629	44	104	104	43	67	104966	57470	71903	10	88	0.547659	1	5.59206e-21	2.03013e-20	0.00278811	0.00730585	5.0047e-19	1.55921e-18	0.00201795	0.00609037
979031			978767	-	-	predicted RNA	antisense: PA14_11250	1233	1904	1389	268868	297832	271561	543	1054	941	918	921	533943	415359	494476	403	1816	486	314	372	58952	78635	61018	104	249	124	62	76	124739	82345	81557	41	363	1.69975e-09	8.85731e-09	8.07301e-230	1.17523e-228	2.88873e-09	1.17683e-08	0	0	7.96636e-42	1.07443e-40
	979801	980730	980881	+	-	PA14_11260	epimerase	195	306	306	42650	47859	59871	27	53	84	121	79	47813	55044	42483	11	52	1030	520	814	124804	130173	133608	60	139	91	86	76	91620	114605	82145	11	103	0.162834	1	2.20893e-24	8.62988e-24	4.01479e-16	2.22481e-15	1.40871e-09	3.36777e-09	1.43323e-07	6.55994e-07
981887	981869	981171	981158	-	oprG	PA14_11270	outer membrane protein OprG precursor	3355	4863	2614	731099	760537	510882	492	954	825	1764	881	468093	797439	472787	190	828	23169	9966	17025	2805620	2492423	2791310	1697	3857	1301	987	1411	1306841	1310374	1514589	222	1970	0.878741	1	1.00149e-22	3.79149e-22	1.04951e-05	3.43149e-05	1.38798e-21	4.56049e-21	1.64244e-05	6.21164e-05
981928			981888	-	-	predicted RNA	-	105	144	80	23094	22636	15690	256	499	27	26	23	15394	11959	12467	72	323	40	17	32	4886	4302	5302	51	117	4	2	4	4907	3907	4791	12	110	0.223163	0.506291	5.65531e-85	4.63092e-84	8.08461e-11	3.55616e-10	3.56258e-31	1.37355e-30	0.000183487	0.000625289
981243			981929	+	-	predicted RNA	antisense: oprG	3374	4876	2807	735357	762584	548694	511	993	928	1795	844	526424	811449	453245	199	869	23417	10317	17105	2835726	2580234	2804417	1749	3988	1282	1050	1465	1287642	1393697	1572475	232	2063	0.944077	1	5.23263e-23	1.99128e-22	6.50111e-06	2.16517e-05	1.32963e-20	4.27311e-20	1.94578e-05	7.2912e-05
	982535	982017	982017	-	-	PA14_11280	hypothetical protein	97	157	127	21157	24666	24860	23	45	49	73	39	28236	33207	21355	12	53	110	51	97	13355	12944	15943	11	27	24	12	11	24234	15951	12253	3	33	0.00212366	1	0.000128089	0.000245247	0.343435	1	8.07978e-11	2.00072e-10	0.220894	1
983818	983818	982553		-	-	PA14_11290	permease	138	239	143	30195	37387	27986	13	25	63	81	50	36265	36899	27167	5	26	226	85	119	27471	21495	19532	8	18	41	22	25	41662	30306	27503	2	26	0.0568316	1	0.00315332	0.00542587	0.00565809	1	6.50065e-06	1.32413e-05	0.347599	1
984525	984525	983821		-	-	PA14_11310	ABC transporter ATP-binding protein	43	73	64	9372	11493	12531	8	15	14	19	15	8178	9017	8145	2	11	81	52	83	9867	13021	13756	7	17	5	4	8	5748	5972	9066	1	9	0.934197	1	0.188507	1	0.929546	1	0.266084	1	0.893318	1
	985204	984614		-	-	PA14_11320	hypothetical protein	75	89	60	16389	13997	11838	12	23	21	26	29	12383	11963	15671	5	22	124	80	117	15086	20046	19211	12	30	30	19	19	30813	25224	20381	4	43	0.135451	1	0.0046996	0.00799281	1.99747e-14	1	0.444341	0.59622	3.1362e-06	1
985337	985337	985681	985681	+	-	PA14_11330	hypothetical protein	30	46	39	6553	7212	7681	10	20	3	19	9	2020	8623	5288	3	15	135	64	146	16428	16232	23962	23	54	14	22	32	14321	29534	34373	8	75	0.98129	1	2.10828e-25	8.43889e-25	9.71902e-64	1.25322e-62	4.34029e-16	1.25571e-15	1.41296e-40	1.86455e-39
986593	986587	985718	985718	-	-	PA14_11340	thioredoxin	442	679	522	96355	106229	102089	60	116	163	206	168	92968	93549	90242	23	106	1348	665	1110	163349	166483	182144	84	196	411	241	415	413544	320135	445358	51	451	0.285353	0.630022	4.53894e-05	8.99573e-05	6.34295e-88	9.90176e-87	0.0559906	0.0852112	1.04709e-43	1.46333e-42
	987321	986659	986659	-	-	PA14_11350	hypothetical protein	104	139	143	22676	21887	28089	18	36	11	22	19	6792	10260	10438	3	13	199	127	199	24206	31924	32631	18	44	16	8	23	16749	10817	25497	3	26	5.65972e-08	1	0.090298	0.13414	0.402177	1	5.37576e-14	1.47447e-13	1.72951e-05	1
	987788	987318		-	-	PA14_11370	lipoprotein	107	146	113	23461	22850	22124	24	48	7	11	6	4158	5094	3681	2	9	252	151	188	30596	37861	30946	29	70	16	19	22	16225	25237	24239	5	46	8.69051e-39	1	0.00122231	0.0021836	0.0104251	1	1.42938e-97	9.43105e-97	2.72321e-39	1
987974	987974	988438		+	nrdR	PA14_11380	transcriptional regulator NrdR	779	1160	879	169847	181514	171867	192	375	239	302	272	135595	136761	146015	67	299	727	365	477	88152	91526	78258	79	184	75	52	57	75824	69172	62135	16	148	0.750694	1	1.48709e-33	6.98962e-33	1.33599e-06	4.69001e-06	1.50828e-20	4.83242e-20	0.000222946	0.000750692
	988435	989556	989556	+	ribD	PA14_11400	riboflavin-specific deaminase/reductase	543	985	873	118388	154155	170731	68	131	242	316	199	137765	143123	106992	26	115	1654	815	1353	200320	203951	221904	80	186	125	131	206	126505	175092	221294	17	155	0.842864	1	0.437618	0.585059	0.00414878	0.0106544	0.679635	0.877312	0.0199229	0.0516699
989637			989806	+	-	predicted RNA	-	296	395	350	64587	61862	68473	194	382	416	493	404	236132	223132	216982	297	1325	521	248	372	63120	62117	61148	158	365	176	180	123	176918	239262	132578	118	1075	1.18945e-65	2.46525e-64	0.00515773	0.00872746	4.01594e-40	3.90782e-39	1.35058e-162	1.1469e-161	0.471055	0.915773
988122			987985	-	-	predicted RNA	antisense: nrdR	332	480	411	72526	75148	80453	282	551	122	156	123	69536	70675	66393	112	499	270	130	192	32784	32524	31594	101	234	22	12	23	22300	16499	25631	17	155	0.357892	0.767568	1.40797e-33	6.62198e-33	1.44218e-12	6.89332e-12	4.37788e-29	1.6338e-28	2.0121e-11	1.16979e-10
988746			988581	-	-	predicted RNA	antisense: ribD	140	268	215	30572	41905	42165	119	230	69	115	49	39143	52350	26531	54	236	366	305	399	44432	76434	65428	152	374	51	60	92	51753	79659	99236	51	463	0.0779391	0.194569	0.000538265	0.00098929	4.36875e-18	2.61022e-17	0.499687	0.664528	7.90031e-08	3.67329e-07
989806			989638	-	-	predicted RNA	-	265	380	343	57744	59419	67222	185	363	478	503	384	271270	227790	206385	311	1391	532	244	373	64462	61131	61268	160	368	199	186	133	199891	247063	143233	128	1164	3.65208e-83	9.02199e-82	0.0332752	0.0520222	1.36067e-54	1.58716e-53	2.61823e-179	2.33698e-178	0.53354	1
	989984	990643	990643	+	ribC	PA14_11410	riboflavin synthase subunit alpha	248	457	384	54050	71465	75053	52	101	74	102	52	42426	46418	28320	13	59	792	386	585	95975	96544	96010	63	145	45	35	46	45678	47353	50402	8	72	0.00427615	0.0129325	0.0541116	0.0825398	0.977946	1	6.48324e-08	1.45023e-07	0.0388215	0.0957746
990670	990670	991767	991767	+	ribB	PA14_11420	bifunctional 3,4-dihydroxy-2-butanone 4-phosphate synthase/GTP cyclohydrolase II-like protein	240	311	294	52432	48664	57469	24	48	59	104	55	33631	47179	29911	7	33	1213	592	869	146913	148227	142499	57	132	75	59	88	75720	78398	95446	8	75	0.182352	1	3.77106e-30	1.6718e-29	1.36245e-09	5.62853e-09	2.77306e-36	1.13538e-35	2.89197e-11	1.66288e-10
992150			991838	-	-	predicted RNA	antisense: ribH	780	1167	885	170063	182548	173055	287	559	306	355	244	173716	160760	131406	111	496	1029	491	761	124686	122952	124867	172	396	174	100	115	174830	133460	124321	52	460	0.630378	1	2.68799e-12	7.43097e-12	0.536651	0.981653	9.00737e-11	2.2274e-10	0.878012	1
991885	991885	992361		+	ribH	PA14_11430	6,7-dimethyl-8-ribityllumazine synthase	824	1339	1008	179628	209457	197189	211	409	279	366	237	158260	165509	127495	71	315	1518	827	1266	183913	206911	207569	178	418	195	132	169	196576	175296	181480	43	386	0.674813	1	0.0170133	0.0272785	0.115146	0.242141	0.15536	0.224253	0.097473	0.223767
	992358	992837	992837	+	nusB	PA14_11450	transcription antitermination protein NusB	350	506	453	76340	79137	88658	86	169	95	148	92	54229	66927	49598	26	118	1170	562	1069	141766	140586	175281	138	317	108	63	132	108844	84206	141990	26	232	0.32828	0.713233	1.7146e-08	4.06858e-08	4.98448e-07	1.79888e-06	1.41044e-09	3.3708e-09	3.20325e-07	1.4175e-06
992838	992856	993824		+	thiL	PA14_11460	thiamine monophosphate kinase	137	243	241	29897	38036	47130	20	39	69	136	76	39591	61922	41009	11	49	796	467	783	96492	116911	128412	49	117	96	92	138	96532	122082	148880	14	126	0.00069414	1	6.54887e-37	3.26642e-36	2.65832e-56	3.16112e-55	2.22613e-06	4.64668e-06	8.23391e-15	5.63546e-14
	993817	994332	994332	+	pgpA	PA14_11470	phosphatidylglycerophosphatase A	74	129	99	16225	20209	19515	18	36	42	53	33	24131	23974	17953	9	42	148	65	140	17982	16292	23068	16	37	31	27	23	31867	36160	25502	6	60	0.00120426	1	0.372951	0.505513	7.67054e-13	3.69526e-12	0.0231464	0.0366318	0.00263043	0.00779462
994333	994341	995087	995087	+	-	PA14_11480	hypothetical protein	149	265	194	32464	41537	37971	25	49	21	46	36	12060	20836	19812	5	23	355	186	301	43069	46654	49407	26	62	88	82	84	88543	109609	90520	14	128	5.68826e-06	1	0.544752	0.713468	3.31267e-33	2.86617e-32	1.56645e-09	3.74002e-09	4.26671e-88	9.9697e-87
	995090	995734	995734	+	-	PA14_11490	hypothetical protein	91	139	94	19834	21836	18422	16	31	14	29	11	7967	13393	5990	3	14	198	86	172	23978	21671	28270	16	38	38	30	34	39099	40087	36487	6	59	0.000245017	1	0.0195555	0.0312182	3.55462e-18	1	6.65054e-09	1.54905e-08	9.65418e-35	1
995865	995865	996482		+	ribA	PA14_11510	GTP cyclohydrolase II	440	648	414	96047	101469	81021	77	150	122	122	82	69325	55353	44101	20	91	877	418	711	106251	104561	116635	76	176	106	59	136	106762	78583	146843	20	179	0.0309898	0.082741	0.681913	0.875297	0.00013371	0.000399929	0.0223035	0.0353511	3.03622e-07	1.34684e-06
	996479	996898		+	-	PA14_11520	hypothetical protein	162	212	167	35480	33292	32812	41	80	38	34	30	21606	15653	16616	9	42	324	154	270	39260	38687	44312	42	97	38	18	53	38407	24960	57086	11	95	0.00056315	0.00190057	0.677017	0.869773	0.000230304	0.000674546	9.45269e-06	1.90901e-05	2.64544e-10	1.44417e-09
	996898	997695	997695	+	-	PA14_11530	hypothetical protein	157	304	236	34397	47583	46277	27	53	73	89	65	41802	40284	35405	11	49	871	375	535	105494	93990	87856	52	120	98	76	107	98877	101583	115363	14	131	0.382145	1	1.60489e-15	4.98734e-15	1.71926e-30	1.42533e-29	1.01408e-07	2.24444e-07	2.06085e-17	1.56364e-16
999702	999702	997819	997807	-	dxs	PA14_11550	1-deoxy-D-xylulose-5-phosphate synthase	897	1453	1068	195589	227213	208822	57	111	445	571	418	252379	258206	224809	29	130	2022	1016	1653	244921	254318	271113	58	136	405	235	349	406836	311774	375379	22	193	0.00454747	0.0137078	0.132398	0.191864	5.67786e-10	2.3983e-09	0.0931027	0.138334	0.0194059	0.050454
999569			999618	+	-	predicted RNA	antisense: dxs	115	161	116	25244	25310	22777	250	488	57	81	59	32790	36799	32164	152	678	126	61	96	15345	15376	15844	134	310	31	20	26	31535	26583	28571	65	577	3.78234e-06	1.56786e-05	0.000795036	0.00144136	5.72558e-05	0.000176507	2.86085e-15	8.13252e-15	0.892292	1
	1000698	999811	999769	-	ispA	PA14_11560	geranyltranstransferase	538	776	602	117414	121396	117685	68	133	117	136	99	66883	61530	53570	15	68	707	364	511	85693	91147	83832	42	97	78	49	74	79045	65978	80371	9	84	9.78631e-05	0.000356338	1.4799e-09	3.65344e-09	0.301072	0.585933	0.722769	0.926118	0.056597	0.135394
1000937	1000937	1000695		-	xseB	PA14_11570	exodeoxyribonuclease VII small subunit	137	219	166	29924	34396	32479	68	132	47	68	46	27077	31174	25090	25	114	151	80	117	18345	20220	19251	33	79	22	5	13	22720	7371	14466	7	61	0.756932	1	5.2457e-06	1.09996e-05	0.0270521	0.0627707	4.24577e-05	8.23453e-05	0.039489	0.0972577
1001095	1001095	1002264		+	-	PA14_11580	hypothetical protein	148	201	183	32382	31492	35883	14	28	91	130	53	51852	59103	28739	9	39	628	249	451	76111	62487	74089	26	60	76	50	65	77145	67133	69829	6	60	8.663e-06	1	1.14141e-12	3.19638e-12	3.95429e-21	2.62795e-20	0.814419	1	0.000761944	0.00242323
1003503	1003503	1002496		-	-	PA14_11590	hypothetical protein	59	102	81	12907	16027	15881	7	14	27	28	26	15606	12693	14443	3	14	193	90	115	23444	22559	18976	9	21	15	22	16	15730	29428	17364	2	20	0.123396	1	7.07944e-05	0.00013807	1.1857e-07	1	0.119645	0.175603	0.00294452	1
1005307	1005307	1003505	1003505	-	-	PA14_11600	ABC transporter	137	180	145	29932	28297	28506	8	16	51	49	64	29332	22477	34735	3	16	458	180	291	55497	45047	47796	12	27	46	24	40	46925	32107	43785	2	22	0.120509	1	8.93076e-06	1.85099e-05	1.2782e-07	1	0.0820176	0.122359	0.0019154	1
	1006051	1005317		-	-	PA14_11610	ABC transporter permease	6	3	5	1479	618	997	0	1	2	1	0	1199	465	224	0	0	9	3	7	1101	943	1271	0	1	0	0	0	840	494	0	0	0	0.474514	1	0.829145	1	0.150061	1	0.533935	1	0.565833	1
	1006974	1006048		-	-	PA14_11620	ABC transporter	24	33	22	5302	5276	4419	2	5	23	9	15	13343	4497	8209	2	9	18	15	19	2253	3931	3180	1	3	4	4	7	4175	5761	7591	0	6	6.89204e-09	1	0.000723061	1	0.000386943	1	1.30487e-23	1	0.559402	1
	1009679	1007379		-	-	PA14_11630	two-component sensor	206	338	286	44981	52965	56038	11	22	75	86	65	42925	39237	34994	3	16	317	156	222	38418	39140	36559	7	16	47	28	42	48078	37189	45796	2	18	0.530245	1	1.13193e-06	1	0.197023	1	0.00130731	1	0.121966	1
1010699	1010699	1009698		-	-	PA14_11650	hypothetical protein	159	293	209	34662	45818	40900	20	40	37	56	47	21343	25461	25239	5	23	279	124	222	33807	31050	36537	14	33	25	35	26	25669	47043	28757	3	33	0.00865899	1	0.00193999	0.00340112	0.208695	1	0.766314	0.974259	0.00277331	1
	1011554	1010865		-	aqpZ	PA14_11660	aquaporin Z	9	20	20	2035	3220	3934	2	4	1	5	4	1017	2429	2384	0	2	64	28	40	7865	7082	6625	4	10	5	5	7	5495	7932	7916	1	10	0.421459	1	4.94453e-12	1	3.408e-16	1	8.06127e-12	1	6.57481e-15	1
	1012170	1011901		-	-	PA14_11670	hypothetical protein	1	13	11	258	2142	2153	3	5	3	6	7	1711	3146	3948	2	10	12	7	10	1554	1840	1640	2	6	4	2	0	4521	3233	0	1	9	2.4365e-07	1	0.782244	1	2.72571e-06	1	4.04866e-07	1	0.738039	1
1012356	1012365	1013081	1013081	+	-	PA14_11680	two-component regulator	374	501	432	81534	78371	84621	57	113	157	178	161	89173	80886	86816	26	119	852	382	692	103199	95532	113584	63	145	126	86	111	127153	114691	119788	19	168	0.0266749	0.0718743	0.52427	0.689169	1.17536e-08	4.61401e-08	0.0334697	0.0522039	0.00625493	0.01759
1013702	1013699	1013172	1013172	-	ppa	PA14_11690	inorganic pyrophosphatase	1753	2387	1783	382146	373263	348658	356	697	706	770	431	400645	348279	231574	139	619	1877	995	1363	227302	249073	223588	189	441	153	97	154	154464	129824	165575	32	284	0.506277	1	2.17282e-16	6.93129e-16	3.89976e-05	0.000121807	3.00685e-14	8.29995e-14	6.68478e-05	0.000239367
1013712			1013703	-	-	predicted RNA	-	28	38	27	6205	6090	5289	300	586	19	19	11	11157	8855	6428	197	881	24	14	18	3002	3695	3030	137	324	2	1	1	2557	2098	1645	23	210	1.886e-06	7.95719e-06	9.10082e-06	1.8857e-05	0.0285636	0.0660692	1.39894e-22	4.66759e-22	1.32331e-08	6.50748e-08
1013328			1013712	+	-	predicted RNA	antisense: ppa	1471	2213	1651	320611	346133	322847	440	856	668	780	438	379253	352813	235405	188	837	1522	971	1431	184361	243015	234671	240	573	105	71	132	106010	94660	142635	33	297	0.146777	0.346271	1.56853e-13	4.54693e-13	1.84903e-08	7.17415e-08	5.10749e-16	1.47476e-15	8.95748e-10	4.73836e-09
	1014609	1013779	1013779	-	-	PA14_11700	hypothetical protein	356	479	387	77715	74944	75777	46	91	156	147	90	88826	66629	48802	18	81	370	188	296	44813	47133	48644	24	56	61	39	36	61691	52514	39391	6	61	0.409572	0.864011	5.73058e-15	1.74897e-14	0.753743	1	1.06009e-13	2.8839e-13	0.39312	0.781871
	1015277	1014612	1014612	-	-	PA14_11720	hypothetical protein	501	708	455	109324	110711	89033	79	154	173	151	126	98575	68361	68048	26	117	469	236	379	56900	59181	62225	38	89	73	25	46	73405	33771	50123	9	78	0.62762	1	2.94751e-21	1.07645e-20	0.0181714	0.043315	1.24008e-11	3.1581e-11	0.125524	0.281298
	1015471	1017054		+	-	PA14_11730	protein kinase	42	54	56	9308	8589	11102	3	6	32	49	33	18296	22330	17793	2	12	199	83	113	24141	20825	18616	5	13	22	22	33	22592	29580	35497	2	18	5.21118e-14	1	3.09202e-15	1	1.02578e-41	1	0.49985	1	0.000805568	1
	1017840	1016947		-	-	PA14_11740	hypothetical protein	250	338	239	54685	52937	46846	29	57	67	94	96	38050	42829	52049	11	49	393	175	254	47602	43825	41720	21	49	69	28	39	69354	37777	42609	6	55	0.681988	1	0.000610631	0.00111809	0.0308141	1	0.000997903	0.0017758	0.135293	1
1018351	1018351	1017890	1017890	-	-	PA14_11750	acetyltransferase	258	350	251	56257	54825	49219	59	115	111	119	139	63321	54066	74997	30	138	452	232	328	54767	58034	53824	51	120	52	38	52	52935	51148	55941	13	115	0.00174047	0.00552807	0.0887996	0.132048	0.0183267	0.0436711	1.61869e-07	3.5558e-07	0.763802	1
	1019336	1018515	1018515	-	-	PA14_11760	ethanolamine ammonia-lyase small subunit	146	165	164	31961	25914	32090	18	36	44	51	45	24964	23266	24502	6	29	179	90	159	21680	22637	26102	12	28	19	9	10	19772	13212	11583	2	18	0.935042	1	0.034169	0.0533286	0.0947351	1	0.0989495	0.146695	0.190955	1
	1020741	1019347	1019347	-	eutB	PA14_11770	ethanolamine ammonia-lyase large subunit	136	210	167	29747	32873	32813	11	22	51	84	68	29454	38222	36759	5	24	182	114	170	22083	28513	27900	7	18	23	13	17	23952	17925	18896	1	14	0.0241217	1	0.0414317	0.0641723	0.749919	1	3.87511e-05	7.53756e-05	0.0626662	1
	1022248	1020800		-	-	PA14_11790	amino acid transporter	208	256	190	45504	40038	37273	14	28	103	118	92	58734	53670	49897	8	37	141	71	129	17128	17916	21302	5	12	22	7	14	22631	9853	15296	1	10	5.05999e-05	1	3.10895e-14	1	0.000381295	1	2.78237e-35	1	1.16432e-11	1
1023978	1023978	1022458	1022452	-	-	PA14_11810	aldehyde dehydrogenase	1689	2536	1724	368087	396614	337100	124	241	647	914	770	367011	413170	413620	58	261	1023	585	896	123965	146411	146981	38	91	124	64	84	125510	85368	90747	7	66	0.046907	0.121955	2.01958e-67	1.43304e-66	1.81041e-17	1.05254e-16	3.1689e-86	1.96702e-85	2.06755e-23	1.91054e-22
1024317	1024317	1026248	1026248	+	-	PA14_11830	transcriptional regulator	182	287	224	39708	44968	43917	11	22	80	133	102	45518	60437	54937	6	27	895	376	695	108440	94091	114037	24	54	64	45	55	64694	60592	59649	3	31	0.000331521	1	5.13209e-21	1.86499e-20	1.00569e-07	1	0.0146283	0.0236456	0.140262	1
1026372	1026406	1027761	1027761	+	mpl	PA14_11845	UDP-N-acetylmuramate:L-alanyl-gamma-D-glutamyl-meso-diaminopimelate ligase	496	755	571	108258	118183	111782	42	83	122	209	131	69623	94513	70622	13	57	1523	817	1230	184533	204323	201769	62	145	205	99	148	206341	131989	159066	14	122	0.190477	0.437274	3.11678e-05	6.23442e-05	9.7258e-08	3.65004e-07	6.60974e-08	1.47808e-07	3.40977e-09	1.74581e-08
1027762	1027770	1028399	1028399	+	-	PA14_11860	aromatic acid decarboxylase	155	236	180	33964	36929	35185	28	56	71	98	68	40717	44525	36743	14	64	809	363	531	97982	90881	87176	63	146	65	51	53	65911	68050	57782	11	101	0.00799546	1	8.38905e-25	3.31451e-24	1.05734e-13	5.29896e-13	9.19491e-06	1.85746e-05	0.000226004	0.000760288
1028401	1028401	1028676		+	-	PA14_11880	hypothetical protein	83	141	135	18152	22051	26390	41	80	25	41	43	14466	18935	23506	15	68	484	233	306	58708	58515	50213	87	202	36	32	26	36952	42872	28066	14	130	0.542403	1	3.0688e-25	1.22568e-24	1.0631e-11	4.8811e-11	1.17112e-13	3.18123e-13	5.85993e-07	2.55159e-06
1029383	1029337	1028696	1028666	-	-	PA14_11890	hypothetical protein	159	267	252	34794	41890	49439	33	65	54	76	69	31008	34419	37117	11	53	880	465	695	106662	116501	114100	75	175	92	60	72	92634	79685	78060	14	129	0.924029	1	2.72983e-27	1.13929e-26	8.63206e-18	5.06262e-17	8.55809e-21	2.76611e-20	8.22226e-14	5.37193e-13
1031123	1031123	1029384		-	-	PA14_11900	hypothetical protein	370	512	447	80771	80089	87372	24	47	106	139	112	60343	63055	60439	7	35	715	315	490	86592	78910	80351	20	47	66	55	55	66866	73422	59226	4	38	0.574916	1	0.0424407	0.0656244	0.362417	1	0.338319	0.461556	0.250548	1
1031313			1031303	-	-	predicted RNA	-	27	38	20	6049	5986	3951	249	484	0	0	0	271	436	424	7	34	6	2	3	784	506	647	26	58	0	0	0	247	263	830	4	40	8.33051e-130	3.07141e-128	3.92002e-156	4.4522e-155	4.20179e-66	5.49529e-65	0.584338	0.765177	0.45756	1
1031300			1031721	+	-	predicted RNA	antisense: PA14_11910	1372	2019	1130	299081	315768	220927	340	660	44	54	83	25081	24662	44950	16	74	377	197	278	45691	49409	45738	47	111	22	5	26	22141	7576	28664	5	46	1.32303e-301	1.00073e-299	0	0	0	0	0.661512	0.855245	0.141803	0.314418
1031769	1031769	1031314		-	-	PA14_11910	hypothetical protein	1700	2344	1357	370417	366567	265298	376	732	58	93	83	33072	42292	44915	19	87	461	179	302	55867	44786	49659	48	109	16	18	36	16972	24458	39231	6	58	9.70479e-256	6.03424e-254	0	0	0	0	0.187309	0.267683	0.234888	0.494804
1031915	1031915	1032325		+	-	PA14_11920	hypothetical protein	44	60	56	9788	9495	10980	12	24	5	16	17	3393	7314	9207	3	16	72	34	71	8741	8579	11795	10	23	14	6	12	14662	8790	13243	3	29	0.326596	1	0.702533	0.899562	0.000123204	1	0.493478	0.656509	7.87571e-05	1
	1032325	1033035		+	-	PA14_11930	hypothetical protein	45	112	104	9894	17610	20476	11	22	18	30	36	10210	13782	19723	4	20	237	110	215	28756	27629	35396	18	43	22	43	28	22730	57880	30830	5	52	0.217678	1	2.11675e-11	5.65984e-11	8.39612e-28	1	0.00018707	0.00034889	5.2477e-13	1
1033055	1033055	1033648	1033748	+	-	PA14_11940	hypothetical protein	247	383	336	54028	59892	65766	51	100	55	73	62	31662	33112	33299	12	55	622	307	463	75367	76841	75932	55	128	66	70	84	66668	93565	91005	15	140	0.000421185	0.00143532	0.567324	0.740518	9.88919e-07	3.49841e-06	1.1283e-06	2.39327e-06	1.17741e-15	8.31436e-15
	1034972	1033659		-	-	PA14_11960	hypothetical protein	244	340	291	53361	53223	56971	21	41	72	103	63	40896	46692	33852	6	30	690	325	576	83655	81321	94482	28	65	63	45	92	64026	60176	99711	6	56	0.407459	1	0.00118086	0.00211316	1.73098e-06	1	0.000129703	0.000243446	1.05822e-06	1
1035688	1035688	1034969		-	-	PA14_11970	3-methyladenine DNA glycosylase	383	525	417	83609	82171	81592	58	114	140	206	168	79535	93536	90538	27	122	522	264	408	63290	66148	66946	39	90	103	52	80	104328	70083	85838	13	120	0.0186058	0.0513262	7.59963e-07	1.66592e-06	0.00499411	0.0127184	1.05046e-12	2.7674e-12	0.599261	1
	1035752	1036609		+	-	PA14_11980	hypothetical protein	32	37	30	7012	5921	5916	3	7	10	21	21	6103	9732	11402	2	10	91	46	59	11098	11662	9786	5	12	17	11	14	17635	15417	15760	2	18	8.11443e-06	1	1.47503e-07	1	3.66067e-28	1	0.872395	1	0.000122262	1
	1037840	1036617	1036617	-	-	PA14_11990	hydrolase	59	63	53	12890	9890	10538	4	9	12	14	18	7058	6459	9918	1	6	336	153	210	40798	38361	34553	13	30	35	28	51	35869	37493	55074	3	34	0.558187	1	1.82901e-49	1.08221e-48	1.63358e-77	1	5.05924e-41	2.20295e-40	1.69218e-63	1
1038138	1038138	1039403		+	proA	PA14_12010	gamma-glutamyl phosphate reductase	601	794	677	131077	124259	132462	52	102	185	271	196	105151	122508	105379	19	87	1035	574	853	125415	143725	139893	45	107	151	109	160	151837	144984	172640	14	123	0.813795	1	0.0359698	0.0559606	0.00107747	0.00294317	0.0411305	0.0636119	0.00942669	0.0257927
	1039403	1040047	1040069	+	nadD	PA14_12020	nicotinic acid mononucleotide adenylyltransferase	242	404	378	52932	63239	73881	50	98	152	183	102	86420	82812	55183	26	115	649	387	566	78643	96881	92947	58	138	101	79	114	102344	105477	123094	19	171	0.00401465	0.0121767	0.0770461	0.115412	2.90147e-12	1.37876e-11	0.0527477	0.0805264	0.00148059	0.00454521
1040070	1040070	1040426	1040426	+	-	PA14_12030	hypothetical protein	373	607	532	81295	95028	104097	134	261	221	263	191	125667	118884	103027	72	324	1464	648	1068	177297	162129	175126	210	480	256	217	209	257180	288516	224373	80	719	0.000271251	0.000944104	1.31164e-07	2.99891e-07	1.62476e-39	1.57475e-38	0.819027	1	8.45372e-09	4.22513e-08
1040294			1040148	-	-	predicted RNA	antisense: PA14_12030	156	286	264	34001	44773	51666	152	295	108	173	101	61794	78245	54251	100	440	767	359	554	92995	89958	90909	270	621	142	148	119	143497	196343	128623	117	1062	2.62098e-07	1.18485e-06	1.82164e-12	5.06457e-12	5.34679e-76	7.69204e-75	0.621255	0.808756	1.90229e-12	1.16503e-11
1040427	1040434	1040901	1040901	+	-	PA14_12050	rRNA large subunit methyltransferase	148	288	264	32393	45172	51618	47	92	74	110	36	42084	49945	19841	18	79	594	326	482	71961	81653	79120	70	165	90	94	93	91075	125356	100701	25	225	0.672086	1	7.00905e-07	1.5383e-06	3.0358e-30	2.49705e-29	0.000353812	0.000648493	7.2044e-20	5.92586e-19
1040902	1040914	1042854	1042857	+	pbpA	PA14_12060	penicillin-binding protein 2	574	1160	805	125133	181495	157344	41	79	412	575	338	233786	260052	181680	26	116	998	600	778	120891	150065	127590	28	68	247	201	187	248102	266803	200995	13	122	3.53471e-05	0.000135003	4.1576e-06	8.77569e-06	1.41963e-06	4.97651e-06	1.13296e-24	3.93401e-24	0.535459	1
1042867	1042886	1043989	1043997	+	rodA	PA14_12070	rod shape-determining protein	267	476	366	58387	74500	71697	31	61	173	241	175	98193	109367	94123	20	91	424	213	337	51381	53482	55346	20	48	91	55	56	91808	74175	60314	7	68	4.55281e-07	2.01593e-06	5.10267e-07	1.12936e-06	0.00230081	0.00609643	1.00081e-30	3.82244e-30	0.288315	0.593703
1043998	1043998	1045020		+	sltB1	PA14_12080	soluble lytic transglycosylase B	681	1138	875	148478	178049	171020	83	162	409	482	343	232259	218149	184171	46	206	1111	570	863	134587	142657	141552	58	136	255	168	151	256383	224115	162181	23	209	0.00173388	0.00550951	2.96341e-06	6.32234e-06	0.000466759	0.00132891	9.71838e-18	2.92829e-17	0.682203	1
	1045017	1046042	1046042	+	-	PA14_12090	RlpA family lipoprotein	1713	2267	1888	373353	354506	369001	181	356	726	903	635	411751	408550	341215	84	377	2209	1143	1685	267558	286078	276328	116	269	462	365	308	464016	484266	330453	46	415	0.065294	0.165879	0.138953	0.200728	0.00669694	0.0167698	0.00247484	0.00427949	0.462481	0.902102
1045394			1045170	-	-	predicted RNA	antisense: PA14_12090	609	973	801	132693	152145	156670	336	654	255	319	233	145008	144574	125183	138	614	630	296	448	76343	74070	73572	144	331	110	74	57	111338	98534	62016	45	402	0.47918	0.989514	8.8193e-32	4.02158e-31	0.133745	0.277593	2.06084e-29	7.72632e-29	0.0607507	0.144482
1046043	1046108	1047268	1047268	+	dacC	PA14_12100	D-ala-D-ala-carboxypeptidase	1140	1705	1259	248466	266721	246166	112	218	598	728	499	339119	329400	267787	60	268	1827	923	1419	221269	230944	232741	84	196	320	187	192	321469	249168	206415	25	223	0.00072041	0.00240475	0.000359478	0.000669073	0.0163405	0.0391286	1.81422e-13	4.89913e-13	0.601752	1
1047269	1047339	1047620		+	-	PA14_12110	hypothetical protein	308	444	315	67258	69510	61693	120	234	94	117	73	53786	52926	39485	38	172	433	253	331	52519	63460	54384	85	201	48	33	39	48325	43941	41903	17	158	0.447158	0.932045	5.81695e-05	0.000114421	0.73891	1	0.0207257	0.0329641	0.781323	1
	1047620	1048273		+	lipB	PA14_12120	lipoate-protein ligase B	514	697	605	112100	109078	118425	88	173	124	171	134	70700	77571	72424	25	112	505	306	409	61272	76557	67146	44	104	70	41	68	70566	54474	73496	11	101	0.0608931	0.155616	6.6667e-19	2.29103e-18	0.142035	0.293386	5.52887e-06	1.12932e-05	0.875241	1
	1048270	1049253	1049260	+	lis	PA14_12130	lipoyl synthase	1754	2633	2273	382256	411793	444307	215	419	519	683	502	294504	308866	269770	66	295	3127	1302	2076	378701	325635	340396	156	353	302	252	265	303848	335566	285054	35	313	0.279493	0.618594	0.316786	0.434197	0.753043	1	0.848685	1	0.547508	1
1048635			1048501	-	-	predicted RNA	antisense: lis	297	427	348	64904	66903	68081	252	493	99	97	59	56529	44218	31969	73	327	592	255	408	71771	63823	66980	220	500	70	41	55	70803	55372	59654	52	458	0.0915988	0.225297	0.0342403	0.0534173	0.0699023	0.152143	0.790343	1	0.00453146	0.0129872
1049208			1048941	-	-	predicted RNA	antisense: lis	659	980	839	143671	153280	164160	294	573	169	239	196	95996	108343	105312	86	385	961	376	655	116479	94048	107529	176	395	69	49	50	69784	65331	54244	26	235	0.0948531	0.232507	5.23595e-14	1.54966e-13	7.00917e-06	2.32804e-05	0.000110042	0.000207552	0.0257308	0.0655737
1050291	1050291	1049398		-	-	PA14_12140	transcriptional regulator	105	137	97	22973	21512	19102	12	23	40	52	44	23215	23530	23771	5	26	287	112	179	34771	28091	29378	15	34	51	22	59	51605	29487	64352	6	54	0.00761413	1	0.000542353	0.000996056	1.1852e-27	1	0.960242	1	7.16161e-09	1
	1050399	1051289		+	-	PA14_12150	epoxide hydrolase	17	41	17	3747	6495	3507	2	5	18	23	18	10438	10458	9958	2	11	78	42	73	9451	10666	12069	5	12	10	3	5	10482	5187	5673	0	7	1.2886e-16	1	3.40915e-16	1	1.09372e-07	1	0.298558	1	0.525461	1
1052841	1052838	1051492	1051444	-	-	PA14_12160	murein transglycosylase	816	1123	809	177819	175648	158233	64	126	217	263	189	123575	118919	101455	19	85	1498	762	1137	181447	190670	186433	59	138	204	107	131	205535	142139	141526	13	121	0.112178	0.270741	0.0803287	0.119986	0.114347	0.240874	0.605465	0.791208	0.00799251	0.0221538
	1053067	1053285		+	-	PA14_12170	hypothetical protein	10	13	9	2225	2052	1863	4	9	8	4	2	4641	1957	1342	2	12	26	20	17	3259	5173	2933	7	17	2	2	6	2908	3563	6560	2	19	0.0042016	1	2.50313e-05	1	1.37414e-11	1	0.887143	1	0.00691877	1
	1053553	1053401	1053401	-	-	PA14_12180	hypothetical protein	52	52	41	11509	8132	8094	30	60	31	44	64	17805	20304	34508	35	158	37	21	26	4560	5427	4422	13	31	4	5	1	4199	7847	1928	3	30	1.29077e-27	1.42411e-26	6.03615e-10	1.51358e-09	0.455037	1	6.47157e-135	5.02986e-134	3.70903e-18	2.90429e-17
1054682	1054682	1053645	1053645	-	holA	PA14_12200	DNA polymerase III subunit delta	193	285	218	42261	44567	42684	21	41	60	86	53	34486	38881	28969	7	32	355	181	303	43001	45285	49809	19	44	66	12	49	66915	16360	53310	5	43	0.750987	1	0.305471	0.419159	0.00466343	1	0.633687	0.82246	0.00827191	1
1055379	1055343	1054720	1054720	-	-	PA14_12210	hypothetical protein	1089	1599	1183	237397	250128	231222	197	383	376	464	287	213381	209741	154494	69	308	1097	576	870	132940	144236	142794	96	224	105	62	91	105738	82965	97823	17	153	0.823966	1	5.39277e-20	1.90408e-19	5.94696e-06	1.98964e-05	2.1237e-13	5.72011e-13	0.000193188	0.000656518
1058044	1058031	1055410	1055410	-	leuS	PA14_12230	leucyl-tRNA synthetase	3465	5228	4028	755000	817530	787413	154	300	2510	2754	1755	1423209	1245060	941909	103	458	5372	2726	4149	650596	681936	680356	110	255	904	502	664	908365	666426	713084	33	290	0.00149741	0.00479787	0.00130493	0.0023247	0.496113	0.915027	1.13471e-13	3.0846e-13	0.0251101	0.0641032
1057570			1057588	+	-	predicted RNA	antisense: leuS	41	55	43	9126	8698	8479	235	461	38	36	21	21934	16408	11797	196	879	44	26	37	5432	6517	6200	135	318	11	5	6	11798	7807	6627	52	460	4.93738e-12	2.9889e-11	0.000183223	0.000347726	0.00968306	0.0238725	5.28051e-36	2.15719e-35	0.054597	0.130908
1057639			1058042	+	-	predicted RNA	antisense: leuS	1627	2282	1627	354640	356975	318046	435	849	1505	1580	1071	853556	714179	575222	396	1768	1228	692	940	148774	173205	154151	167	392	335	244	162	337358	324135	173785	76	689	8.29826e-13	5.27594e-12	3.75308e-37	1.87961e-36	0.509843	0.937523	2.0491e-237	2.08519e-236	1.80275e-06	7.53233e-06
1058202	1058202	1058633		+	-	PA14_12260	hypothetical protein	116	138	114	25302	21623	22389	27	53	27	44	40	15828	20171	21539	9	44	129	52	86	15629	13191	14262	14	33	28	25	15	28711	34226	16962	6	61	0.711794	1	0.000546997	0.00100383	0.000114558	0.000345748	0.00194779	0.00339613	0.00410695	0.0118214
1058706	1058706	1059467		+	-	PA14_12270	hypothetical protein	97	145	129	21336	22827	25324	15	30	19	20	22	10964	9378	12267	3	14	501	221	335	60750	55457	55016	32	74	24	25	43	24650	34035	46611	5	46	0.000357542	1	1.40547e-23	5.41877e-23	8.26553e-10	1	3.15703e-53	1.56402e-52	2.7698e-19	1
	1061052	1059517		-	lnt	PA14_12280	apolipoprotein N-acyltransferase	410	651	569	89393	101939	111303	33	65	100	132	103	56952	59784	55316	8	37	769	322	614	93230	80705	100765	26	59	64	45	66	64333	60955	71598	4	42	0.00641316	0.0189465	0.00140667	0.00249957	0.549589	1	0.562078	0.739062	0.151708	1
	1062077	1061238	1061238	-	-	PA14_12300	hypothetical protein	476	731	487	103750	114401	95305	64	124	338	324	308	192122	146710	165536	44	200	518	296	420	62825	74103	68899	34	81	106	58	66	106861	77804	71820	11	101	1.83966e-09	9.55244e-09	4.92321e-14	1.45769e-13	0.351324	0.673019	4.38217e-62	2.31977e-61	0.000362737	0.00119614
	1062556	1062074		-	-	PA14_12310	metalloprotease	283	502	312	61665	78503	61149	72	138	232	229	137	131703	103901	73764	47	213	414	228	343	50182	57121	56330	48	112	93	52	47	93391	69838	51268	16	148	5.93839e-08	2.81824e-07	3.86047e-06	8.17439e-06	0.00591305	0.0148984	2.19769e-31	8.49998e-31	0.127011	0.28411
1063576	1063568	1062546		-	-	PA14_12330	hypothetical protein	683	991	683	148821	154974	133658	73	142	591	653	480	335628	295257	257794	64	289	1235	707	1080	149590	176922	177216	69	164	370	196	216	372317	260011	232614	32	281	1.31646e-12	8.27664e-12	0.248473	0.345717	3.05431e-12	1.44858e-11	1.4229e-24	4.92908e-24	0.847092	1
1065080	1065077	1063737	1063710	-	-	PA14_12350	(dimethylallyl)adenosine tRNA methylthiotransferase	942	1204	865	205335	188322	169144	71	139	890	961	713	504766	434561	383111	73	328	1335	827	1039	161772	206868	170389	56	133	356	138	212	358318	183599	227880	22	191	6.03223e-19	5.02937e-18	0.0026298	0.00456332	4.3501e-05	0.0001357	2.96617e-56	1.50503e-55	0.0175483	0.0459499
1064855			1065012	+	-	predicted RNA	antisense: PA14_12350	313	372	270	68277	58235	52803	192	378	353	357	279	200198	161550	150116	241	1079	351	201	264	42528	50305	43308	122	287	79	37	45	79416	49881	48901	43	375	1.06852e-40	1.6098e-39	4.44726e-07	9.88176e-07	0.0228394	0.053606	2.27415e-155	1.87687e-154	6.59443e-11	3.72466e-10
1065205	1065206	1065538	1066138	+	-	PA14_12360	hypothetical protein	313	446	337	68322	69787	65932	104	204	341	382	231	193470	172808	124027	110	490	634	312	430	76783	78118	70562	97	225	92	30	73	93143	40258	78617	24	212	9.91007e-27	1.06927e-25	0.330847	0.451614	0.00978077	0.0240811	2.82383e-44	1.27892e-43	1.8585e-06	7.75645e-06
1066136	1066102	1065554	1065194	-	-	PA14_12370	hypothetical protein	440	497	350	95929	77716	68440	74	146	331	385	228	187676	174373	122810	66	294	1140	569	872	138071	142540	143030	111	257	302	106	117	303284	141050	125750	40	346	8.29785e-18	6.64643e-17	3.42631e-06	7.27397e-06	8.21525e-28	6.50219e-27	1.1935e-07	2.63438e-07	0.169817	0.370377
1067594	1067594	1066311	1066311	-	hemL	PA14_12390	glutamate-1-semialdehyde aminotransferase	397	577	424	86596	90274	82879	34	67	133	200	107	75740	90474	57473	13	58	817	376	546	98961	94254	89628	32	73	76	71	56	76997	94396	60799	6	60	0.597193	1	0.288099	0.396731	0.101564	0.215867	0.138375	0.201266	0.337553	0.684151
1068261	1068261	1067632	1067595	-	thiE	PA14_12400	thiamine-phosphate pyrophosphorylase	309	436	377	67418	68198	73704	56	110	95	149	115	54082	67489	61710	21	96	497	249	349	60212	62428	57230	41	95	62	42	42	62448	56375	45755	9	87	0.520337	1	6.06216e-05	0.000118989	0.483438	0.893897	5.5727e-05	0.000107146	0.911917	1
1069069	1069069	1068272	1068272	-	thiD	PA14_12410	phosphomethylpyrimidine kinase	362	593	511	78984	92811	99918	58	113	146	203	147	83170	91859	79250	23	106	646	334	528	78332	83740	86601	44	103	74	45	84	74692	60731	90242	10	94	0.203757	0.464709	0.00294398	0.00507995	0.268948	0.527894	8.93635e-05	0.00016986	0.980634	1
1070447			1070759	+	-	predicted RNA	-	923	1279	977	201138	200082	191039	322	630	491	677	622	278648	306114	333908	219	978	2979	1612	2262	360847	403145	371012	517	1208	631	622	381	633663	825996	409381	218	1990	9.8431e-07	4.23571e-06	5.45684e-10	1.373e-09	5.43296e-39	5.19708e-38	0.879263	1	9.41869e-05	0.000331121
1070755			1070447	-	-	predicted RNA	-	929	1236	949	202501	193323	185587	320	627	519	686	619	294726	310436	332450	226	1011	2848	1578	2182	344893	394711	357745	505	1183	608	526	396	611130	698627	425322	207	1871	2.10579e-07	9.57855e-07	1.22021e-09	3.02558e-09	6.38942e-34	5.58751e-33	0.951462	1	0.00080845	0.00256446
1071819	1071822	1072469		+	-	PA14_12440	AcrR family transcriptional regulator	123	159	170	26986	24956	33324	22	43	37	71	60	21351	32415	32720	10	44	862	455	759	104416	113851	124511	75	176	110	104	107	110655	138080	115379	20	187	0.0879295	1	4.38178e-90	3.68682e-89	2.66292e-118	4.93381e-117	9.17052e-37	3.77364e-36	1.84857e-52	2.92306e-51
	1072466	1074115	1074115	+	-	PA14_12450	acyl-CoA dehydrogenase	146	189	157	31847	29654	30857	9	18	58	116	93	33200	52497	50353	6	27	1352	556	943	163745	139053	154702	40	92	151	104	157	151674	138786	169226	10	92	6.48581e-07	1	1.34403e-151	1.49638e-150	8.48039e-166	1.88547e-164	1.461e-21	4.79613e-21	5.75564e-29	5.95615e-28
1074116	1074127	1074558	1074569	+	-	PA14_12470	hypothetical protein	18	29	20	3938	4649	4042	5	9	14	12	13	7956	5444	7384	3	16	176	89	130	21399	22351	21456	21	50	18	16	37	18738	22188	39695	7	62	3.43262e-07	1	4.38887e-118	4.25941e-117	9.31614e-205	2.37335e-203	2.94236e-13	7.89616e-13	6.22852e-27	6.16716e-26
	1074613	1076112	1076112	+	-	PA14_12490	AMP nucleosidase	446	650	582	97391	101701	113817	35	69	129	173	133	73255	78626	71548	11	49	901	459	664	109136	114880	108974	31	73	93	48	83	94306	64565	89370	6	55	0.310619	0.67949	0.101554	0.149859	0.465812	0.864793	0.912144	1	0.177419	1
1077872	1077872	1076787		-	-	PA14_12530	hypothetical protein	232	305	270	50554	47834	52810	23	46	67	152	97	38446	69025	52510	11	49	508	233	405	61563	58453	66491	24	57	54	40	54	54538	53418	58927	5	51	0.0304808	1	0.831435	1	0.00180982	1	0.0162525	0.0261502	0.355125	1
	1078011	1078580		+	-	PA14_12540	pseudouridine synthase	21	45	47	4765	7156	9232	6	12	7	15	8	4079	7042	4348	2	9	97	44	78	11820	11190	12916	9	21	4	12	7	4377	16717	7509	1	16	0.961979	1	3.01011e-07	6.7477e-07	4.29232e-06	1	6.01662e-05	0.000115349	0.000247867	1
	1079006	1078614		-	-	PA14_12550	hypothetical protein	135	153	104	29432	23963	20330	31	62	21	39	21	11981	17864	11632	8	35	193	103	156	23420	25849	25586	27	63	13	9	6	13668	12565	7271	3	28	0.0145229	1	0.699563	0.896071	0.0627	1	0.00661876	0.0110142	0.917358	1
1079424	1079316	1079107	1079100	-	-	PA14_12560	hypothetical protein	369	463	303	80456	72441	59254	171	336	297	464	278	168386	209848	149710	190	838	446	225	361	54099	56384	59219	116	269	101	73	82	102082	97049	88849	51	457	1.06631e-29	1.23789e-28	1.31793e-06	2.86424e-06	2.18041e-06	7.52831e-06	3.07263e-110	2.14703e-109	0.00225341	0.00673726
	1080027	1079518	1079518	-	-	PA14_12570	transcription regulator AsnC	81	106	56	17703	16687	10976	15	29	26	36	24	14938	16708	13177	6	29	54	23	37	6604	5932	6222	5	12	5	2	4	5703	3451	5301	1	9	0.0737025	1	4.43328e-22	1	0.000512789	1	5.72416e-25	1	2.82573e-05	1
	1081194	1080409	1080409	-	-	PA14_12590	hypothetical protein	61	67	65	13313	10591	12802	7	15	28	18	21	15896	8389	11474	3	15	278	93	130	33724	23437	21334	15	33	17	27	32	17318	36952	34749	4	37	0.106117	1	4.63548e-15	1.41651e-14	5.35645e-27	1	4.44867e-05	8.62349e-05	5.36898e-11	1
	1082047	1081151		-	-	PA14_12610	transporter	94	120	114	20631	18902	22295	11	22	25	30	20	14415	13802	11252	3	14	307	96	160	37212	24028	26267	14	32	32	17	32	32861	23468	35363	3	34	0.183015	1	0.000810468	0.00146825	2.16848e-09	1	2.85318e-05	5.59876e-05	6.59521e-10	1
1082596	1082552	1082136	1082136	-	-	PA14_12620	hypothetical protein	319	386	209	69628	60465	41016	69	136	47	46	84	26689	21119	45537	16	74	852	379	593	103281	94945	97363	103	236	53	32	112	53796	42905	120809	20	173	0.000399338	0.0013653	3.42416e-05	6.83063e-05	3.67319e-05	0.000115024	4.85143e-19	1.5121e-18	1.67966e-12	1.02955e-11
	1082719	1085211		+	-	PA14_12630	ATP-dependent helicase	249	410	298	54313	64184	58397	12	23	82	119	82	46875	54229	44042	4	19	1121	511	865	135747	127804	141845	23	54	83	74	132	84269	98495	142016	4	43	0.948452	1	6.91162e-16	2.17548e-15	3.90922e-14	1	3.17532e-11	7.98128e-11	2.38805e-10	1
1085629	1085629	1085222		-	-	PA14_12640	hypothetical protein	15	27	27	3278	4285	5308	5	10	13	10	6	7655	4907	3227	2	12	72	37	38	8812	9286	6284	8	19	9	17	4	9379	22564	5214	3	30	0.0027978	1	2.20638e-07	4.97946e-07	1.63049e-31	1	0.541834	0.714236	1.59437e-07	1
	1086387	1085653	1085653	-	-	PA14_12650	hypothetical protein	108	128	98	23692	20167	19171	14	28	34	32	28	19691	14628	15252	5	22	81	40	65	9825	10197	10798	6	13	16	9	7	17022	13245	8246	1	17	0.952109	1	5.90652e-10	1	0.993464	1	1.29584e-06	1	0.971343	1
1087616	1087616	1086477	1086456	-	-	PA14_12670	hypothetical protein	965	1551	1225	210410	242528	239548	104	202	199	218	169	113218	98859	91011	19	88	719	349	444	87173	87355	72949	31	72	62	41	69	62864	55669	74198	6	56	6.64991e-07	2.89729e-06	1.1541e-76	8.96048e-76	7.40817e-17	4.22001e-16	4.24837e-09	9.97448e-09	0.0459262	0.111687
1087366			1087467	+	-	predicted RNA	antisense: PA14_12670	225	353	244	49231	55222	47794	256	497	40	51	40	23136	23388	21467	49	222	84	44	64	10171	11252	10548	44	104	13	7	8	13178	9523	9504	12	105	1.22544e-07	5.67975e-07	1.9124e-97	1.67039e-96	1.03403e-19	6.51217e-19	3.05067e-13	8.18084e-13	0.0121071	0.0325383
	1087678	1088514		+	-	PA14_12680	short chain dehydrogenase	144	226	191	31447	35343	37338	21	41	21	28	43	12467	12783	23333	4	19	376	163	249	45565	40776	40969	22	50	30	24	54	30907	32675	58617	5	48	6.36546e-06	1	0.604897	0.785788	0.000325764	1	4.56373e-09	1.07012e-08	3.38765e-13	1
1088955	1088955	1088521		-	-	PA14_12690	hypothetical protein	253	408	253	55240	63877	49477	66	129	30	52	33	17190	23510	17825	10	44	239	85	186	28947	21471	30502	27	62	38	19	22	38708	26379	23620	7	67	6.24586e-16	4.60099e-15	2.1211e-17	6.95064e-17	0.0597782	0.13163	0.467126	0.624737	0.00063581	0.00203947
1089678	1089678	1089022		-	-	PA14_12700	hypothetical protein	104	169	101	22691	26515	19841	18	35	32	32	37	18570	14577	19857	5	26	182	71	138	22067	17760	22731	14	31	13	15	21	13361	20182	22913	3	28	0.846302	1	0.712029	0.910608	0.125501	1	0.912292	1	0.168707	1
	1090856	1089762		-	-	PA14_12710	hypothetical protein	39	56	40	8632	8792	7949	3	7	15	21	20	9011	9752	11066	2	9	84	43	54	10180	10809	8968	3	9	7	6	6	7751	9186	6503	0	7	0.00416886	1	0.13103	1	0.0313124	1	0.110964	1	0.892971	1
	1091595	1091014	1091014	-	-	PA14_12730	hypothetical protein	54	88	73	11943	13904	14354	11	23	21	28	11	12171	12923	5913	4	17	107	42	81	12996	10592	13347	9	21	10	6	7	10244	8856	8086	1	15	0.84346	1	0.949294	1	0.561617	1	0.893199	1	0.741519	1
1091743	1091836	1092411	1092411	+	-	PA14_12740	hypothetical protein	143	201	176	31312	31523	34581	28	56	39	54	37	22482	24586	20236	8	38	631	269	528	76515	67414	86684	58	133	126	94	185	126673	124848	198463	29	260	0.178182	1	1.50202e-18	5.10672e-18	1.14243e-136	2.27773e-135	3.99053e-23	1.34862e-22	2.58355e-151	9.20172e-150
1092412	1092477	1092980	1092980	+	-	PA14_12750	hypothetical protein	174	241	179	37935	37820	34998	37	73	87	121	107	49804	54939	57767	24	107	440	182	308	53399	45754	50568	43	99	84	49	67	84610	65331	72129	16	146	7.33926e-07	3.18252e-06	0.144838	0.208654	7.55867e-18	4.46162e-17	1.06519e-05	2.14352e-05	0.0131101	0.0350287
1093058	1093058	1094407		+	-	PA14_12760	ATP-dependent RNA helicase	264	347	280	57646	54386	54903	21	41	64	74	56	36743	33550	30368	5	24	981	416	691	118876	104061	113317	36	83	103	63	94	104298	83718	101572	8	71	0.00918545	1	8.17045e-10	2.03969e-09	2.74668e-12	1.30605e-11	6.70007e-22	2.21534e-21	9.86366e-21	8.36643e-20
1095605	1095605	1094430		-	-	PA14_12770	hypothetical protein	195	298	267	42559	46649	52323	20	40	45	59	55	25575	26955	29724	5	23	640	336	507	77564	84057	83223	29	69	60	49	74	60920	65133	80304	6	58	0.00387069	1	9.56205e-06	1.97959e-05	6.30964e-08	1	9.41542e-16	2.69953e-15	6.99307e-15	1
1096727	1096593	1095964	1095820	-	-	PA14_12780	two-component response regulator	666	903	651	145231	141315	127269	112	218	320	390	250	181711	176288	134196	58	260	458	219	356	55524	55002	58448	38	89	82	38	70	82948	51689	75507	12	111	0.0118198	0.0335222	7.016e-58	4.55543e-57	0.00473615	0.0120825	1.42298e-93	9.17438e-93	1.14109e-06	4.84783e-06
	1096875	1098053	1098053	+	-	PA14_12810	two-component response regulator	53	100	72	11721	15778	14221	6	11	69	74	88	39596	33457	47454	7	34	148	80	96	17991	20076	15849	6	15	29	29	16	29626	38522	17828	2	24	9.78358e-43	1	0.00429113	1	1.07395e-19	1	9.10582e-18	1	0.380706	1
	1098155	1101793		+	-	PA14_12820	two-component sensor	69	71	62	15104	11206	12155	1	3	25	40	29	14539	18135	15898	1	4	114	46	86	13838	11722	14185	1	3	22	48	24	23037	64809	26013	1	10	0.000465954	1	0.338285	1	6.45117e-45	1	0.0161111	1	3.92984e-11	1
1102069			1101910	-	-	predicted RNA	antisense: PA14_12840	537	760	496	117090	118968	97104	356	694	166	253	303	94254	114477	162645	172	773	513	244	342	62124	61184	56143	162	373	104	45	89	104907	60784	96462	63	546	0.00950802	0.0273066	1.96119e-26	8.0163e-26	0.555762	1	1.31661e-40	5.69573e-40	0.151115	0.332853
1101910	1102008	1102598	1102598	+	-	PA14_12840	acetyltransferase	763	1068	801	166350	167105	156729	141	276	157	197	230	89488	89403	123805	38	170	1370	640	1030	166010	160141	168876	121	279	172	118	185	172940	157523	198947	33	298	0.0225881	0.0615179	0.0134431	0.0218745	0.0207897	0.0490779	0.480191	0.640575	5.42005e-05	0.000196186
1102625	1102625	1103203	1103205	+	-	PA14_12850	acetyltransferase	111	181	150	24312	28333	29473	24	47	33	44	30	19116	20264	16296	7	32	497	215	351	60226	53828	57623	43	98	53	40	51	53227	54276	54724	10	93	0.198709	1	6.7792e-13	1.90937e-12	1.59892e-18	9.7274e-18	1.05018e-15	3.00747e-15	1.00728e-19	8.24827e-19
	1103206	1104801		+	-	PA14_12860	hypothetical protein	146	196	211	31889	30793	41429	11	21	44	95	56	25439	43238	30410	4	20	791	401	635	95792	100425	104255	27	62	67	65	82	68276	87104	88138	5	50	0.277934	1	1.15151e-33	5.42276e-33	4.27384e-26	1	2.15359e-16	6.26522e-16	3.86313e-14	1
1104835	1104835	1105704		+	tesB	PA14_12870	acyl-CoA thioesterase	98	155	135	21499	24317	26550	14	27	54	73	39	31133	33236	21264	7	32	326	166	240	39526	41697	39350	19	46	35	15	24	35533	20287	25997	3	31	0.00163153	1	4.78339e-06	1.00618e-05	0.000221181	1	0.913637	1	0.412694	1
	1105701	1106297		+	-	PA14_12890	hypothetical protein	111	203	172	24290	31866	33780	25	50	31	34	32	17776	15648	17297	6	28	434	246	352	52586	61642	57840	40	96	23	16	18	23522	21640	20113	4	36	0.00510105	1	1.16971e-08	2.79005e-08	0.594207	1	2.66429e-20	8.51388e-20	0.0182905	1
1106412			1106853	+	-	predicted RNA	antisense: PA14_12900	9113	10028	7208	1985684	1568068	1408786	1895	3742	1105	1446	1274	626977	653659	683655	332	1481	3259	1740	2463	394653	435353	403808	398	930	166	141	280	166970	188021	301175	56	494	0.000235474	0.00082231	1.28367e-48	7.49866e-48	1.13447e-83	1.71975e-82	7.77094e-06	1.57719e-05	4.41571e-10	2.36828e-09
1106816	1106702	1106421	1106415	-	-	PA14_12900	DNA binding protein	6932	7503	5555	1510529	1173276	1085815	2253	4455	705	940	940	399962	424947	504610	351	1571	3176	1586	2261	384698	396738	370733	588	1361	126	106	272	126806	140852	292429	75	662	2.51084e-07	1.13646e-06	1.08926e-26	4.47726e-26	2.43923e-66	3.21304e-65	0.0375805	0.058402	4.61371e-06	1.86198e-05
1106854			1106817	-	-	predicted RNA	-	374	447	270	81639	69913	52881	913	1793	77	91	72	43809	41281	38644	243	1085	42	17	25	5173	4453	4206	53	121	5	4	6	5847	6236	6787	18	165	0.0120053	0.0340219	0	0	1.00964e-123	1.9392e-122	0	0	6.33142e-38	7.92724e-37
	1107072	1107251	1107251	+	-	PA14_12910	hypothetical protein	30	39	32	6564	6100	6398	17	35	12	18	23	7324	8478	12502	11	52	23	10	16	2864	2612	2670	6	15	3	2	5	3586	3577	6162	2	24	2.52803e-06	1	1.7712e-13	1	0.327715	1	8.78288e-43	1	0.0439328	1
	1107458	1108471		+	-	PA14_12920	taurine ABC transporter periplasmic protein	67	79	44	14706	12447	8704	6	11	25	37	32	14729	17080	17195	3	16	101	51	90	12341	12853	14900	5	13	24	16	18	24768	21521	19530	2	21	5.2441e-05	1	0.126946	1	1.30697e-13	1	0.0158664	1	0.00977529	1
	1108535	1109326		+	-	PA14_12940	taurine ABC transporter ATP-binding protein	18	11	17	3994	1793	3354	1	3	6	12	7	3776	5517	3940	1	5	49	8	35	5995	2237	5818	2	5	8	7	11	8285	10388	12454	1	13	0.000136677	1	0.00432958	1	3.86492e-39	1	0.101039	1	6.91718e-07	1
	1109316	1110134		+	-	PA14_12960	taurine ABC transporter permease	11	8	6	2546	1266	1365	1	2	1	5	5	1055	2406	2736	0	2	27	12	26	3349	3107	4372	1	4	8	4	7	9032	5451	8298	1	9	0.0267091	1	4.92548e-07	1	3.16018e-55	1	0.187271	1	2.94225e-15	1
	1110241	1111074		+	tauD	PA14_12970	taurine dioxygenase	12	14	12	2717	2189	2539	1	2	7	8	5	4234	3912	3110	1	4	57	25	28	6972	6261	4624	3	7	5	1	3	5411	1511	3378	0	4	5.55639e-05	1	5.90625e-12	1	4.53316e-05	1	0.619083	1	0.561921	1
1111237	1111237	1113273		+	-	PA14_12980	hypothetical protein	560	752	587	122214	117653	114753	29	58	61	71	79	34635	32099	42774	3	17	580	299	485	70242	74804	79635	15	36	26	24	51	26406	32886	55446	2	18	6.25879e-24	1	9.8682e-16	3.0915e-15	1.77707e-10	1	0.000652668	0.00117426	0.228214	1
1115342	1115342	1113381	1113381	-	-	PA14_12990	choline transporter	419	498	317	91364	77899	62032	20	39	82	124	90	46554	56462	48570	5	25	1278	609	1123	154876	152366	184167	36	83	276	100	225	277655	132965	241521	12	110	0.121417	1	1.63792e-13	4.73685e-13	1.17548e-42	1.18959e-41	3.39487e-18	1.03525e-17	6.49151e-49	9.98494e-48
	1116506	1115532		-	-	PA14_13000	transcriptional regulator	46	31	26	10201	4944	5207	3	6	8	7	15	4703	3246	8521	1	5	81	28	72	9891	7042	11966	4	9	18	12	14	18837	17179	15693	1	17	0.577875	1	0.00255833	1	3.24682e-27	1	0.0898222	1	1.27154e-14	1
	1117461	1116682		-	-	PA14_13010	hypothetical protein	30	32	23	6551	5144	4539	3	6	22	46	45	12687	20974	24606	5	24	35	21	32	4329	5477	5289	2	6	6	11	6	6930	14743	6523	1	12	1.98099e-56	1	0.400931	1	1.1198e-10	1	1.50064e-74	1	0.0192598	1
1117899	1117899	1119365	1119365	+	cioA	PA14_13030	CioA, cyanide insensitive terminal oxidase	1479	1806	1496	322325	282541	292545	103	203	428	525	544	243123	237534	292140	39	175	1844	815	1236	223383	204060	202712	62	143	178	153	188	178990	203933	202547	14	133	0.426231	0.893501	2.87863e-11	7.64959e-11	0.509501	0.937129	5.28119e-10	1.27629e-09	0.261127	0.543053
1119369	1119369	1120376	1120389	+	cioB	PA14_13040	CioB, cyanide insensitive terminal oxidase	851	982	778	185633	153563	152157	82	162	176	158	201	100268	71721	108091	20	92	942	369	579	114154	92403	95084	44	99	89	64	66	89943	85183	70959	9	81	0.00294677	0.00909568	1.69818e-19	5.92746e-19	0.00339364	0.00880761	0.000980547	0.00174618	0.881876	1
1120586			1120253	-	-	predicted RNA	antisense: cioB PA14_13050	1791	2069	1998	390260	323600	390663	557	1102	932	1103	1169	528591	498906	627759	368	1651	1108	452	675	134282	113273	110764	158	357	94	80	74	95117	107391	79608	31	281	3.07451e-05	0.000118165	3.06721e-107	2.83071e-106	1.03714e-21	6.98761e-21	2.63815e-293	2.96418e-292	7.70851e-62	1.38282e-60
1120390	1120390	1120560	1120567	+	-	PA14_13050	hypothetical protein	1312	1392	1365	285974	217772	266917	756	1502	815	974	1020	462282	440321	547801	630	2827	796	297	467	96432	74516	76626	216	482	78	55	58	79163	74234	62753	47	421	2.22785e-12	1.38172e-11	1.55448e-100	1.38413e-99	8.29464e-17	4.72132e-16	0	0	3.67298e-87	8.47441e-86
1120568			1120585	+	-	predicted RNA	-	51	52	60	11217	8203	11897	291	579	56	63	62	31985	28830	33310	388	1743	25	13	17	3078	3422	2935	74	174	5	3	3	5683	4910	3991	30	270	2.79857e-39	4.09026e-38	2.5668e-33	1.2026e-32	0.219686	0.439192	0	0	2.50139e-31	2.7149e-30
	1121623	1120835		-	-	PA14_13060	transcriptional regulator	95	95	86	20820	14995	16933	11	22	59	50	49	33802	22700	26772	7	35	197	98	151	23875	24544	24757	13	30	41	25	34	41340	33625	36807	5	47	3.06014e-09	1	0.000354994	0.000661567	6.25469e-23	1	0.013222	0.0214624	0.0061835	1
	1121725	1122906		+	-	PA14_13070	MFS family transporter	55	69	71	12145	10795	13910	5	10	28	39	22	15964	17630	12230	2	12	167	72	113	20328	18043	18543	7	16	24	12	10	24437	17179	11423	1	14	0.000879408	1	1.45376e-05	1	1.30749e-07	1	0.825855	1	0.07878	1
1124147	1124138	1122963	1122963	-	-	PA14_13090	acyl-CoA thiolase	163	245	250	35535	38318	49037	17	34	49	80	48	27832	36594	26288	5	25	1292	572	1130	156462	143162	185345	60	137	69	52	67	69438	70050	72692	6	60	0.361139	1	4.61479e-84	3.7579e-83	1.94879e-12	9.29668e-12	4.1952e-84	2.56288e-83	1.16509e-12	7.16533e-12
	1124320	1126002		+	-	PA14_13110	long-chain-fatty-acid--CoA ligase	839	1369	988	182827	214210	193271	60	116	305	461	362	173019	208510	194687	25	114	315	181	248	38145	45461	40798	10	24	58	56	44	58268	75415	48220	3	36	0.18995	0.436337	6.0071e-256	9.56055e-255	6.38674e-13	3.08489e-12	5.29085e-246	5.46746e-245	6.20763e-14	4.08113e-13
1126205	1126214	1128139	1128139	+	-	PA14_13130	hypothetical protein	1313	1816	1264	286170	284016	247042	72	141	701	1276	1018	397574	576834	546709	59	263	708	339	522	85761	84869	85617	19	44	195	162	148	196631	215733	159706	11	99	1.07695e-11	6.4032e-11	2.59077e-107	2.39401e-106	0.90667	1	0	0	6.17413e-08	2.88532e-07
1128200	1128200	1129567	1129567	+	-	PA14_13140	hypothetical protein	1886	2266	1688	410980	354425	330019	135	266	596	1106	832	338275	500358	446808	71	313	518	257	354	62762	64319	58116	19	45	214	106	125	215854	141169	134749	13	119	0.0108868	0.0310321	0	0	0.00114755	0.00312299	0	0	1.68344e-07	7.67168e-07
1129901	1129901	1132621		+	-	PA14_13150	transcriptional regulator	825	1081	850	179903	169128	166206	32	63	165	286	255	93855	129638	137304	9	44	1212	581	976	146865	145449	160081	24	55	150	122	241	151140	162440	259355	7	70	0.198818	1	6.5169e-05	0.000127505	0.012323	0.0299681	0.0899361	0.133873	0.000972599	0.00305216
1135072	1135031	1132653	1132653	-	-	PA14_13170	metal transporting P-type ATPase	253	411	408	55237	64357	79915	14	27	60	121	60	34380	55097	32359	3	17	27251	12914	23651	3299948	3229629	3877625	634	1458	2364	1947	3786	2374232	2583144	4061939	143	1263	0.0139147	1	0	0	0	0	0	0	0	0
1133108			1135077	+	-	predicted RNA	antisense: PA14_13170	238	348	297	52030	54518	58177	14	27	34	84	55	19555	38340	29924	3	14	27061	12563	22886	3276980	3141918	3752181	750	1720	2240	1848	3664	2249705	2451762	3930825	165	1460	0.00018347	1	0	0	0	0	0	0	0	0
1135403	1135535	1136926	1136926	+	-	PA14_13190	hypothetical protein	495	570	368	107913	89157	71933	32	64	104	121	99	59228	54926	53277	8	40	4113	1556	2422	498153	389235	397122	137	307	118	73	89	119371	98092	96353	8	75	0.0541318	1	1.38362e-145	1.51066e-144	0.000270198	0.000783883	1.89734e-186	1.71861e-185	2.31312e-06	9.5667e-06
1136353			1136266	-	-	predicted RNA	antisense: PA14_13190	24	34	24	5246	5435	4852	30	58	3	5	5	1798	2551	3142	6	28	447	154	248	54143	38536	40678	228	505	8	5	10	8221	7470	11407	11	102	0.0266875	1	0	0	1.49923e-10	6.53976e-10	0	0	1.06574e-14	7.28057e-14
	1137043	1137819		+	-	PA14_13200	hypothetical protein	253	340	271	55130	53213	53062	35	69	30	52	41	17572	23557	22401	6	27	346	167	247	41994	41942	40636	23	53	16	12	23	16136	16222	24945	2	24	3.2134e-11	1.87414e-10	3.82766e-06	8.10829e-06	3.5142e-06	1.1948e-05	0.00235915	0.00408619	0.58061	1
	1138011	1137829		-	-	PA14_13210	hypothetical protein	219	272	166	47860	42537	32581	114	224	39	58	44	22553	26641	23992	30	133	45	13	33	5545	3479	5426	12	26	7	2	3	7553	3478	4079	3	27	0.0091527	0.026345	0	0	6.90176e-54	7.96199e-53	4.97822e-137	3.89394e-136	5.20324e-16	3.71725e-15
	1138602	1138174	1138174	-	-	PA14_13220	protein-tyrosine-phosphatase	78	115	82	17126	18044	16080	20	39	17	38	32	9960	17387	17700	7	35	156	68	84	18952	17088	13881	17	38	22	14	18	22750	19489	19927	5	48	0.324811	1	0.592578	0.770877	1.63122e-05	1	0.624749	0.812296	0.00735595	1
1138820	1138820	1139302		+	moaC	PA14_13230	molybdenum cofactor biosynthesis protein MoaC	238	340	282	51944	53193	55127	56	110	49	78	88	28146	35470	47483	17	76	669	310	484	81033	77728	79503	71	164	79	53	69	80054	71409	74156	17	155	0.163164	0.380494	0.0127211	0.0207734	4.76545e-07	1.72152e-06	9.28708e-05	0.000176253	1.12621e-08	5.57933e-08
	1139299	1139550		+	moaD	PA14_13240	molybdopterin converting factor, small subunit	44	60	50	9757	9421	9907	19	38	4	11	3	2270	5332	1959	2	12	194	61	115	23605	15363	18873	34	76	9	10	14	9606	13516	15306	5	50	8.45273e-08	1	1.83167e-11	4.91908e-11	9.28956e-06	1	7.24058e-48	3.39668e-47	5.36022e-20	1
1139555	1139555	1140007	1140007	+	moaE	PA14_13250	molybdopterin converting factor, large subunit	50	95	79	11002	14946	15503	15	30	20	14	19	11832	6615	10318	4	21	210	101	169	25435	25446	27778	25	57	16	6	19	16596	8408	20551	3	33	0.624762	1	3.13867e-11	8.32552e-11	0.000531332	1	4.88729e-09	1.14453e-08	0.00190678	1
	1140109	1140666		+	moaB1	PA14_13260	MoaB1	8	8	12	1805	1283	2402	1	3	3	3	3	1795	1373	2127	0	3	49	21	41	5980	5358	6799	4	10	3	3	2	3754	5260	2197	0	6	0.24577	1	1.89906e-24	1	4.32202e-10	1	4.27891e-09	1	0.000112038	1
	1140663	1141886		+	moeA1	PA14_13280	molybdenum cofactor biosynthetic protein A1	20	29	20	4474	4556	4093	1	3	5	17	8	3097	7706	4647	0	4	230	75	138	27864	18838	22670	8	18	9	14	15	9156	18730	16874	1	12	0.00608333	1	8.07728e-127	8.19682e-126	6.1431e-47	1	7.74559e-29	2.88328e-28	9.22741e-12	1
	1142001	1142996	1142996	+	-	PA14_13290	protease	59	79	79	13064	12475	15495	6	13	13	23	9	7592	10750	4981	1	7	1178	515	887	142727	129002	145433	61	139	42	34	29	42488	45512	31758	4	40	0.0528293	1	0	0	3.68858e-45	1	0	0	2.94667e-54	1
	1143008	1143898		+	-	PA14_13300	hypothetical protein	22	39	24	4947	6101	4878	3	5	2	10	7	1559	4680	3785	0	3	676	251	460	81935	62774	75486	36	82	15	16	17	15617	21825	18880	2	21	0.484589	1	0	0	8.0158e-56	1	0	0	3.95648e-44	1
	1143892	1144407	1144407	+	-	PA14_13320	hypothetical protein	31	40	36	6960	6369	7079	6	13	3	5	3	1907	2268	1623	0	3	393	160	296	47639	40173	48590	38	88	13	16	19	13400	21673	20737	3	36	1.34599e-10	1	2.51612e-259	4.03074e-258	2.44475e-32	1	0	0	2.72398e-139	1
1144659	1144659	1146221		+	-	PA14_13330	hypothetical protein	204	388	301	44508	60813	58855	18	35	46	52	73	26421	23613	39519	4	19	121	64	102	14683	16110	16867	4	10	8	9	8	8889	12255	8746	0	6	0.000413043	1	1.56453e-46	1	9.23127e-29	1	3.67641e-10	1	1.11906e-06	1
1146258	1146258	1148600		+	-	PA14_13340	extracellular nuclease	171	318	313	37304	49773	61319	10	21	64	106	63	36550	48210	33900	3	16	215	98	197	26084	24723	32350	5	11	22	25	20	22829	33427	22341	1	11	0.825028	1	4.18582e-11	1	0.0886896	1	3.69305e-07	1	0.215473	1
	1149641	1148922		-	-	PA14_13350	hypothetical protein	389	429	295	84762	67223	57748	49	97	34	52	40	19523	23811	21814	6	30	1293	666	907	156615	166611	148822	94	218	38	28	54	38545	38107	58653	7	62	2.74269e-22	2.59654e-21	1.01013e-15	3.16184e-15	0.531498	0.972955	1.63596e-171	1.42893e-170	6.10423e-09	3.07813e-08
	1150423	1149638		-	-	PA14_13360	hypothetical protein	530	771	597	115551	120623	116844	76	149	109	128	70	61998	57865	37904	15	66	658	369	656	79716	92328	107554	50	118	43	38	48	43863	51029	52537	7	62	3.23169e-07	1.4511e-06	3.11328e-07	6.9632e-07	3.81623e-05	0.0001193	0.121122	0.177593	0.756798	1
	1150803	1150420		-	-	PA14_13370	hypothetical protein	213	259	249	46573	40571	48742	59	117	24	37	19	14062	17051	10283	8	35	451	277	370	54619	69496	60696	67	160	26	17	35	26425	23686	38096	8	76	1.87548e-19	1.59449e-18	0.164401	0.235129	0.713272	1	3.94702e-40	1.69551e-39	3.2292e-08	1.54149e-07
	1151323	1150796		-	-	PA14_13380	hypothetical protein	299	522	525	65148	81728	102637	81	157	50	82	38	28664	37269	20759	12	54	676	298	497	81921	74683	81633	65	150	21	23	41	22033	30629	44997	6	61	3.9181e-17	3.06146e-16	0.0140923	0.0228599	2.07746e-05	6.63576e-05	2.84998e-12	7.39663e-12	0.0894741	0.206502
1151715	1151715	1151320		-	-	PA14_13390	hypothetical protein	2878	4730	3753	627115	739662	733514	911	1767	1629	1833	1413	923961	828536	758549	473	2113	1524	699	1015	184583	174840	166465	193	442	84	33	82	84837	44891	87998	21	183	0.141666	0.334966	6.806e-178	8.46366e-177	9.88331e-204	2.50913e-202	7.85545e-275	8.55125e-274	1.624443090314E-312	1.135098947965E-310
1151327			1151720	+	-	predicted RNA	antisense: PA14_13390	2620	3979	3370	570857	622303	658783	804	1566	1393	1590	1154	790234	718855	619424	403	1800	1300	561	980	157534	140310	160738	170	387	85	27	65	86094	36602	69855	19	162	0.305168	0.669162	6.33558e-185	8.21275e-184	2.03955e-201	5.08984e-200	7.47997e-259	7.91927e-258	1.76533e-280	1.14621e-278
	1153683	1152100	1152100	-	prfC	PA14_13410	peptide chain release factor 3	307	541	404	66924	84612	79071	25	48	300	368	246	170548	166536	132274	22	98	540	338	425	65420	84567	69692	19	46	77	45	79	77482	60374	84945	5	46	1.97496e-18	1.60825e-17	0.00967081	0.0159628	0.0297784	1	7.73003e-43	3.44773e-42	5.17225e-05	0.000187679
1153896	1153904	1154365	1154365	+	-	PA14_13420	hypothetical protein	480	755	550	104709	118124	107659	122	238	95	85	88	54039	38600	47246	22	100	1262	624	1001	152887	156260	164138	147	341	120	82	131	120826	109523	141258	30	268	7.69807e-09	3.87651e-08	0.0420446	0.0650667	0.00123255	0.00334562	1.12578e-21	3.7073e-21	4.64465e-16	3.32722e-15
	1156819	1154465		-	fecA	PA14_13430	Fe(III) dicitrate transport protein FecA	53	59	49	11568	9356	9656	2	4	21	31	22	11952	14319	12101	1	5	248	166	221	30069	41688	36270	6	15	41	36	45	41301	48871	48427	2	19	0.00117019	1	1.67049e-52	1	2.3994e-110	1	2.57635e-10	1	6.8818e-28	1
	1157867	1156914	1156914	-	-	PA14_13450	transmembrane sensor	30	49	39	6675	7664	7707	3	7	21	28	19	12269	13092	10662	2	12	218	88	190	26447	22230	31212	12	27	52	57	66	52960	76372	71242	7	70	4.9326e-08	1	7.95922e-57	5.11804e-56	0	0	3.1624e-05	6.18075e-05	2.72947e-75	5.5783e-74
1158379	1158373	1157864		-	-	PA14_13460	RNA polymerase sigma factor	10	14	17	2384	2238	3439	2	5	18	46	36	10552	21204	19334	7	33	51	28	46	6199	7016	7569	5	13	96	63	54	97209	84285	58839	17	157	2.62656e-161	1	3.12393e-15	1	0	0	1.90063e-26	1	2.47722e-60	4.37961e-59
1159355	1159355	1158474		-	-	PA14_13470	AraC family transcriptional regulator	229	324	264	50052	50751	51762	29	57	60	104	80	34269	47073	43399	10	47	210	90	182	25535	22688	29850	12	29	46	26	30	46351	35467	32454	4	43	0.972856	1	2.12724e-13	6.13021e-13	0.638541	1	3.65239e-09	8.60551e-09	0.675158	1
1159481	1159481	1160383		+	-	PA14_13490	hypothetical protein	67	100	89	14715	15771	17527	9	17	32	42	31	18706	18988	16755	4	20	128	50	84	15558	12555	13823	6	15	17	19	16	17234	25950	17498	2	22	0.00450535	1	0.755734	1	4.84711e-06	1	0.00412308	1	0.108205	1
1161378	1161378	1160401		-	-	PA14_13500	2-hydroxyacid dehydrogenase	153	222	197	33426	34849	38556	18	36	49	74	36	28309	33742	19742	6	27	304	147	207	36920	36899	33991	15	36	41	20	20	41231	27778	22042	3	31	0.530238	1	0.206988	0.291771	0.166219	1	0.732551	0.937326	0.102966	1
	1162426	1161473		-	-	PA14_13510	LysR family transcriptional regulator	112	147	80	24436	23034	15801	11	22	59	87	92	33574	39658	49411	9	42	198	93	130	24044	23357	21446	10	24	37	27	27	37650	35968	29133	4	35	9.2792e-17	1	0.209572	0.295131	7.90033e-12	1	7.85197e-11	1.94694e-10	0.96024	1
	1162672	1164162		+	-	PA14_13520	outer membrane protein	94	112	72	20597	17600	14147	5	11	28	39	30	16408	18077	16587	2	11	175	85	137	21193	21366	22492	6	14	19	13	22	20059	17562	24306	1	13	0.0843343	1	0.00920646	1	3.62579e-05	1	0.691047	1	0.0421989	1
	1164159	1166354		+	-	PA14_13530	outer membrane protein	71	136	120	15552	21341	23620	4	9	39	29	31	22498	13517	16862	1	8	203	119	184	24624	29980	30246	5	12	16	9	12	16962	13192	13775	0	6	0.397454	1	0.000816244	1	0.342124	1	0.0793383	1	0.825117	1
	1166581	1167489		+	-	PA14_13560	hypothetical protein	44	75	65	9673	11826	12754	6	12	13	21	13	7701	9590	7072	2	8	129	73	99	15680	18452	16316	7	18	8	2	6	8251	3082	7483	0	6	0.613765	1	0.000150056	0.000286409	0.635266	1	0.000347744	0.000637849	0.968644	1
1168780	1168780	1167617		-	-	PA14_13580	ABC transporter ATP-binding protein	277	406	332	60442	63614	64898	27	54	83	76	152	47162	34610	81672	10	46	780	352	628	94472	88186	103005	35	81	28	25	23	28365	33731	25059	2	24	0.597981	1	0.0125749	0.0205437	0.00399843	1	0.167937	0.24141	0.00581754	1
	1169455	1168793		-	-	PA14_13590	ABC transporter permease	154	211	147	33604	33103	28790	24	48	67	35	79	38226	15820	42622	10	48	440	205	365	53299	51404	59981	36	82	21	20	22	21330	26748	24063	4	36	0.109734	1	1.87281e-05	3.80526e-05	0.466167	1	0.125732	0.184021	0.624909	1
	1170390	1169455		-	-	PA14_13600	ABC transporter substrate-binding protein	228	284	246	49785	44552	48192	25	50	114	103	112	64973	46647	60378	13	61	868	395	716	105179	98984	117477	50	114	38	25	23	38372	33388	25698	3	34	0.00109341	1	1.54184e-15	4.79545e-15	0.939733	1	0.053109	0.0810443	0.0148264	1
	1171112	1170390		-	-	PA14_13610	ABC transporter permease	180	204	202	39294	32015	39485	25	51	61	32	101	34692	14686	54676	10	47	965	418	726	116922	104626	119179	69	157	40	32	35	40989	43202	38334	6	56	0.316165	1	1.69738e-40	9.01136e-40	0.00163672	1	1.73286e-20	5.54711e-20	0.0591289	1
	1171554	1172828		+	nhaP	PA14_13620	Na+/H+ antiporter NhaP	102	136	135	22441	21315	26385	9	18	54	49	41	31108	22580	22505	4	19	365	151	254	44211	37788	41710	14	32	30	15	33	30249	20386	36389	2	22	0.0140851	1	1.31185e-07	2.99891e-07	1.02158e-05	1	0.188146	0.268774	0.0780165	1
1173132	1173132	1172887	1172887	-	-	PA14_13630	hypothetical protein	131	155	155	28741	24252	30375	57	112	49	29	69	28062	13112	37189	23	106	172	67	118	20900	16877	19455	34	77	9	7	16	9577	9714	17823	5	50	0.247082	0.553708	0.00257901	0.0044818	0.035461	0.0811026	0.000267566	0.000494865	0.0104223	0.0283111
1174062	1174062	1173163		-	-	PA14_13650	hypothetical protein	67	120	84	14700	18774	16553	9	18	21	32	23	12207	14579	12342	3	14	223	112	136	27117	28123	22397	12	28	14	5	26	14909	6744	28401	2	18	0.835022	1	4.01468e-06	8.48623e-06	0.00321219	1	0.000735689	0.00132007	0.0289319	1
	1174823	1174167		-	-	PA14_13660	hypothetical protein	31	26	20	6922	4073	4060	3	7	2	10	8	1489	4738	4647	1	5	44	22	38	5372	5585	6274	3	8	5	3	8	6015	4329	9541	1	10	0.987971	1	0.514398	1	1.74609e-05	1	0.639803	1	0.000884564	1
	1175304	1174918		-	-	PA14_13670	hypothetical protein	39	37	30	8573	5910	6051	8	17	7	8	4	4372	4005	2453	2	9	48	23	46	5910	5998	7627	7	16	1	1	7	1360	2230	7699	1	9	0.0656587	1	0.475997	1	0.90955	1	0.178437	1	0.307394	1
	1176155	1175325	1175325	-	-	PA14_13680	short chain dehydrogenase	130	171	154	28483	26780	30239	17	34	18	35	17	10215	16158	9306	3	14	465	191	298	56374	47925	48955	27	61	24	25	28	24100	34318	30696	3	35	8.0392e-07	1	4.81078e-07	1.06604e-06	0.00365607	1	5.26914e-33	2.07736e-32	4.41594e-11	1
1176992	1176992	1176243	1176243	-	-	PA14_13690	methyltransferase	77	139	93	16986	21823	18261	13	25	10	18	10	6100	8171	5809	2	8	365	171	248	44251	42789	40706	24	56	18	8	20	18209	11668	21665	2	22	3.56246e-09	1	3.05871e-18	1.03086e-17	0.0225443	1	1.61772e-77	9.49536e-77	3.60814e-10	1
	1177472	1177008	1177008	-	-	PA14_13710	hypothetical protein	196	228	154	42874	35659	30242	39	77	47	58	35	26676	26592	18984	11	51	328	169	293	39777	42465	48137	40	93	37	19	34	38055	26517	37235	8	72	0.0876732	0.216585	0.787444	0.998699	0.0465359	0.104478	0.0251827	0.0397345	0.00274127	0.00809038
	1178033	1177638		-	-	PA14_13720	hypothetical protein	11	9	13	2471	1506	2711	2	5	5	7	2	3046	3335	1532	1	6	314	209	276	38111	52411	45266	47	114	14	9	14	14222	12341	15446	4	35	0.0151022	1	0	0	1.39209e-147	1	0	0	9.01999e-36	1
	1178777	1178118	1178118	-	narL	PA14_13730	transcriptional regulator NarL	151	174	137	32946	27267	26882	22	43	21	62	24	11998	28342	13177	6	27	3951	1748	2933	478552	437156	481008	309	705	173	139	185	173742	184780	199401	31	281	0.0347066	1	0	0	0	1.72678e-307	0	0	0	0
1178348			1178884	+	-	predicted RNA	antisense: narX narL	123	173	143	26900	27064	28062	26	50	36	53	41	20857	24288	22193	9	41	3977	1760	3111	481670	440366	510170	389	889	187	136	159	188271	180451	170969	37	335	0.880367	1	0	0	0	0	0	0	1.2668e-232	6.68671e-231
1180786	1180642	1178774		-	narX	PA14_13740	two-component sensor NarX	176	287	251	38396	44977	49086	12	23	75	123	97	42773	55995	52294	6	26	1780	859	1357	215647	214830	222528	50	116	117	97	106	117892	129105	113775	7	64	0.00529483	1	9.22718e-151	1.02266e-149	4.40421e-39	4.22954e-38	2.74721e-41	1.20121e-40	5.92606e-12	3.54645e-11
	1180817	1182112		+	narK1	PA14_13750	nitrite extrusion protein 1	10	21	16	2355	3337	3249	1	2	5	15	11	3222	7149	6247	0	4	90	42	55	10982	10524	9143	3	7	18	10	9	18624	14433	10288	1	11	1.46363e-08	1	2.72371e-35	1	2.18766e-89	1	0.024659	1	1.21673e-09	1
	1182125	1183531		+	narK2	PA14_13770	nitrite extrusion protein 2	6	14	20	1310	2305	3922	0	1	2	3	9	1337	1580	5347	0	1	67	36	43	8170	9165	7149	2	5	7	1	0	7642	2138	897	0	2	0.0365331	1	2.64834e-28	1	2.41947e-05	1	1.59489e-06	1	0.0809404	1
	1183607	1187392		+	narG	PA14_13780	respiratory nitrate reductase alpha subun	77	94	95	16858	14833	18755	2	4	43	57	45	24441	25895	24462	1	6	302	134	216	36585	33751	35548	4	9	34	33	19	34360	44205	20969	0	8	1.47845e-07	1	5.91157e-15	1	5.25623e-19	1	0.784542	1	0.00819187	1
[truncated: 5,988 more rows]
[truncated: 2 more columns]
